# Supplementary material for: Global Transcriptome Profiling of Salicornia europaea L. Shoots under NaCl Treatment
Source: PLoS One. 2013 Jun 25;8(6):e65877. doi: 10.1371/journal.pone.0065877 (PMC3692491; doi:10.1371/journal.pone.0065877)
Supplement: Additional File S2 — Contains: Additional File S2.z01– All-Unigene sequences of S. europaea shoots. Sequences with no gap and with a length longer than 200 bp were selected from the assembly results. Additional File S2.z02– All-Unigene sequences of S. europaea shoots. Sequences with no gap and with a length longer than 200 bp were selected from the assembly results. Additional File S2– All-Unigene sequences of S. europaea shoots. Sequences with no gap and with a length longer than 200 bp were selected from the assembly results. (ZIP) [file pone.0065877.s002.zip]

Archive with 11 entries (8 files):
- AdditionalFileS2/
- AdditionalFileS2/.DS_Store
- __MACOSX/
- __MACOSX/AdditionalFileS2/
- __MACOSX/AdditionalFileS2/._.DS_Store
- AdditionalFileS2/Additional file S2.z01
- __MACOSX/AdditionalFileS2/._Additional file S2.z01
- AdditionalFileS2/Additional file S2.z02
- __MACOSX/AdditionalFileS2/._Additional file S2.z02
- AdditionalFileS2/Additional file S2.zip
- __MACOSX/AdditionalFileS2/._Additional file S2.zip
