# Supplementary material for: Global Transcriptome Profiling of Salicornia europaea L. Shoots under NaCl Treatment
Source: PLoS One. 2013 Jun 25;8(6):e65877. doi: 10.1371/journal.pone.0065877 (PMC3692491; doi:10.1371/journal.pone.0065877)
Supplement: Additional File S4 — Functional annotation of All-Unigenes, including GO, COG, and KEGG analysis. All-Unigene sequences were searched against protein databases (Nr, SwissProt, KEGG, COG, and GO) using BLASTX (E-value ≤10–5). (ZIP) [file pone.0065877.s004.zip]

Archive with 1 entries (1 files):
- Additional file S4.xls
