# Supplementary material for: Global Transcriptome Profiling of Salicornia europaea L. Shoots under NaCl Treatment
Source: PLoS One. 2013 Jun 25;8(6):e65877. doi: 10.1371/journal.pone.0065877 (PMC3692491; doi:10.1371/journal.pone.0065877)
Supplement: Additional File S4 — Functional annotation of All-Unigenes, including GO, COG, and KEGG analysis. All-Unigene sequences were searched against protein databases (Nr, SwissProt, KEGG, COG, and GO) using BLASTX (E-value ≤10–5). (ZIP) [file pone.0065877.s004.zip › Additional file S4.xls]

geneID	geneLength	Nr-ID	Nr-Score	Nr-Evalue	Nr-annotation	Swissprot-ID	Swissprot-Score	Swissprot-Evalue	Swissprot-annotation	COG-Protein-or-Domain	COG-Score	COG-Evalue	COG-ID	COG-Function-Description	KO_id	KEGG-Evalue	KEGG-Score	KEGG-Gene	ko_definition	GO-BiologicalProcess	GO-MolecularFunction	Go-CellularComponent
Unigene100048_All	275	--	--	--	--	--	--	--	--	--	--	--	--	--	--	--	--	--	--	-	-	-
Unigene100124_All	278	--	--	--	--	--	--	--	--	--	--	--	--	--	--	--	--	--	--	-	-	-
Unigene100125_All	217	--	--	--	--	--	--	--	--	--	--	--	--	--	--	--	--	--	--	-	-	-
Unigene100165_All	252	--	--	--	--	--	--	--	--	--	--	--	--	--	--	--	--	--	--	-	-	-
Unigene100220_All	287	gi|115461396|ref|NP_001054298.1|	79	2.00E-14	Os04g0682600 [Oryza sativa Japonica Group] >gi|113565869|dbj|BAF16212.1| Os04g0682600 [Oryza sativa Japonica Group]	--	--	--	--	--	--	--	--	--	--	--	--	--	--	-	-	GO:0044464//cell part
Unigene100240_All	280	--	--	--	--	--	--	--	--	--	--	--	--	--	--	--	--	--	--	-	-	-
Unigene100252_All	246	--	--	--	--	--	--	--	--	--	--	--	--	--	--	--	--	--	--	-	-	-
Unigene100269_All	221	--	--	--	--	--	--	--	--	--	--	--	--	--	--	--	--	--	--	-	-	-
Unigene100332_All	241	--	--	--	--	--	--	--	--	--	--	--	--	--	--	--	--	--	--	-	-	-
Unigene100439_All	255	--	--	--	--	--	--	--	--	--	--	--	--	--	--	--	--	--	--	-	-	-
Unigene100449_All	239	--	--	--	--	--	--	--	--	--	--	--	--	--	--	--	--	--	--	-	-	-
Unigene100466_All	336	--	--	--	--	--	--	--	--	--	--	--	--	--	--	--	--	--	--	-	-	-
Unigene100471_All	306	--	--	--	--	--	--	--	--	--	--	--	--	--	--	--	--	--	--	-	-	-
Unigene100499_All	320	--	--	--	--	--	--	--	--	--	--	--	--	--	--	--	--	--	--	-	-	-
Unigene100510_All	298	--	--	--	--	--	--	--	--	--	--	--	--	--	--	--	--	--	--	-	-	-
Unigene100548_All	233	--	--	--	--	--	--	--	--	--	--	--	--	--	--	--	--	--	--	-	-	-
Unigene100608_All	286	--	--	--	--	--	--	--	--	--	--	--	--	--	--	--	--	--	--	-	-	-
Unigene10062_All	200	--	--	--	--	--	--	--	--	--	--	--	--	--	--	--	--	--	--	-	-	-
Unigene100646_All	220	--	--	--	--	--	--	--	--	--	--	--	--	--	--	--	--	--	--	-	-	-
Unigene100659_All	224	--	--	--	--	--	--	--	--	--	--	--	--	--	--	--	--	--	--	-	-	-
Unigene100696_All	256	--	--	--	--	--	--	--	--	--	--	--	--	--	--	--	--	--	--	-	-	-
Unigene100718_All	423	--	--	--	--	sp|Q54VU4|Y8013_DICDI	41.6	1.00E-08	Probable serine/threonine-protein kinase DDB_G0280133 OS=Dictyostelium discoideum GN=DDB_G0280133 PE=3 SV=1	--	--	--	--	--	--	--	--	--	--	-	-	-
Unigene100723_All	274	--	--	--	--	--	--	--	--	--	--	--	--	--	--	--	--	--	--	-	-	-
Unigene100730_All	241	--	--	--	--	--	--	--	--	--	--	--	--	--	--	--	--	--	--	-	-	-
Unigene10077_All	286	--	--	--	--	--	--	--	--	--	--	--	--	--	--	--	--	--	--	-	-	-
Unigene100788_All	273	--	--	--	--	--	--	--	--	--	--	--	--	--	--	--	--	--	--	-	-	-
Unigene100802_All	232	gi|212717117|gb|ACJ37400.1|	60.8	5.00E-09	serine/threonine kinase-like protein [Glycine max]	sp|O65405|CRK28_ARATH	60.5	3.00E-09	Cysteine-rich receptor-like protein kinase 28 OS=Arabidopsis thaliana GN=CRK28 PE=2 SV=2	--	--	--	--	--	K00924	6.00E-06	46.6	ath:AT4G35600	[EC:2.7.1.-]	GO:0006464//protein modification process;GO:0008037//cell recognition	GO:0030246//carbohydrate binding;GO:0004702//receptor signaling protein serine/threonine kinase activity;GO:0004713//protein tyrosine kinase activity;GO:0032559//adenyl ribonucleotide binding	-
Unigene100866_All	368	--	--	--	--	--	--	--	--	--	--	--	--	--	--	--	--	--	--	-	-	-
Unigene100897_All	397	--	--	--	--	--	--	--	--	--	--	--	--	--	--	--	--	--	--	-	-	-
Unigene100921_All	261	--	--	--	--	--	--	--	--	--	--	--	--	--	--	--	--	--	--	-	-	-
Unigene100971_All	244	gi|42572383|ref|NP_974287.1|	56.6	9.00E-08	esterase/lipase domain-containing protein [Arabidopsis thaliana] >gi|79313185|ref|NP_001030672.1| esterase/lipase domain-containing protein [Arabidopsis thaliana] >gi|332641554|gb|AEE75075.1| esterase/lipase domain-containing protein [Arabidopsis thaliana] >gi|332641555|gb|AEE75076.1| esterase/lipase domain-containing protein [Arabidopsis thaliana]	--	--	--	--	--	--	--	--	--	--	--	--	--	--	-	-	GO:0043231//intracellular membrane-bounded organelle
Unigene100979_All	200	--	--	--	--	--	--	--	--	--	--	--	--	--	--	--	--	--	--	-	-	-
Unigene10098_All	212	--	--	--	--	--	--	--	--	--	--	--	--	--	--	--	--	--	--	-	-	-
Unigene10105_All	216	--	--	--	--	--	--	--	--	--	--	--	--	--	--	--	--	--	--	-	-	-
Unigene101109_All	308	gi|66841325|dbj|BAD99221.1|	119	2.00E-26	polypepetide with reverse transcriptase and RNaseH domains [Petunia x hybrida]	sp|P92519|M810_ARATH	77.4	3.00E-14	Uncharacterized mitochondrial protein AtMg00810 OS=Arabidopsis thaliana GN=AtMg00810 PE=4 SV=1	--	--	--	--	--	K05356	3.00E-13	70.9	sbi:SORBI_0011s005450	solanesyl diphosphate synthase [EC:2.5.1.11]	GO:0006259//DNA metabolic process	GO:0046872//metal ion binding;GO:0003676//nucleic acid binding	-
Unigene101114_All	279	gi|308808282|ref|XP_003081451.1|	68.2	3.00E-11	peptidase M3 family protein / thimet oligopeptidase family protein (ISS) [Ostreococcus tauri] >gi|116059914|emb|CAL55973.1| peptidase M3 family protein / thimet oligopeptidase family protein (ISS) [Ostreococcus tauri]	sp|Q7SDD5|PMIP_NEUCR	151	1.00E-36	Mitochondrial intermediate peptidase OS=Neurospora crassa GN=oct-1 PE=3 SV=1	YKL134c	103	6.00E-23	COG0339	Zn-dependent oligopeptidases	K01410	4.00E-12	67	olu:OSTLU_625	mitochondrial intermediate peptidase [EC:3.4.24.59]	-	GO:0016787//hydrolase activity	-
Unigene101165_All	217	--	--	--	--	--	--	--	--	--	--	--	--	--	--	--	--	--	--	-	-	-
Unigene101246_All	236	--	--	--	--	--	--	--	--	--	--	--	--	--	--	--	--	--	--	-	-	-
Unigene101303_All	212	--	--	--	--	--	--	--	--	--	--	--	--	--	--	--	--	--	--	-	-	-
Unigene101337_All	208	gi|303272938|ref|XP_003055830.1|	52	2.00E-06	malate dehydrogenase [Micromonas pusilla CCMP1545] >gi|226461914|gb|EEH59206.1| malate dehydrogenase [Micromonas pusilla CCMP1545]	--	--	--	--	--	--	--	--	--	K00026	4.00E-06	47	ppp:PHYPADRAFT_129976	malate dehydrogenase [EC:1.1.1.37]	GO:0009056//catabolic process;GO:0044262//cellular carbohydrate metabolic process;GO:0044281;GO:0006091//generation of precursor metabolites and energy	GO:0016615//malate dehydrogenase activity	-
Unigene101390_All	223	--	--	--	--	--	--	--	--	--	--	--	--	--	--	--	--	--	--	-	-	-
Unigene101458_All	218	--	--	--	--	--	--	--	--	--	--	--	--	--	--	--	--	--	--	-	-	-
Unigene101463_All	232	gi|9743345|gb|AAF97969.1|AC000103_19	50.8	5.00E-06	F21J9.30 [Arabidopsis thaliana]	--	--	--	--	--	--	--	--	--	--	--	--	--	--	-	-	-
Unigene101466_All	235	--	--	--	--	--	--	--	--	--	--	--	--	--	--	--	--	--	--	-	-	-
Unigene101477_All	311	--	--	--	--	--	--	--	--	--	--	--	--	--	--	--	--	--	--	-	-	-
Unigene101488_All	346	--	--	--	--	--	--	--	--	--	--	--	--	--	--	--	--	--	--	-	-	-
Unigene101502_All	284	--	--	--	--	--	--	--	--	--	--	--	--	--	--	--	--	--	--	-	-	-
Unigene101548_All	200	gi|75233127|sp|Q7XUC5.2|P2C43_ORYSJ	53.9	6.00E-07	RecName: Full=Probable protein phosphatase 2C 43; Short=OsPP2C43 >gi|38346816|emb|CAD41383.2| OSJNBa0088A01.23 [Oryza sativa Japonica Group]	sp|Q7XUC5|P2C43_ORYSJ	53.9	3.00E-07	Probable protein phosphatase 2C 43 OS=Oryza sativa subsp. japonica GN=Os04g0584300 PE=2 SV=2	--	--	--	--	--	--	--	--	--	--	-	GO:0004721//phosphoprotein phosphatase activity	GO:0043231//intracellular membrane-bounded organelle
Unigene101552_All	259	--	--	--	--	--	--	--	--	--	--	--	--	--	--	--	--	--	--	-	-	-
Unigene101558_All	527	gi|119866025|gb|ABM05483.1|	177	5.00E-44	LTR retrotransposon-like protein [Rhodiola fastigiata]	sp|P92519|M810_ARATH	129	8.00E-30	Uncharacterized mitochondrial protein AtMg00810 OS=Arabidopsis thaliana GN=AtMg00810 PE=4 SV=1	--	--	--	--	--	K10760	2.00E-08	56.2	vvi:100247527	adenylate isopentenyltransferase (cytokinin synthase)	-	GO:0046872//metal ion binding;GO:0003676//nucleic acid binding	-
Unigene101560_All	251	--	--	--	--	--	--	--	--	--	--	--	--	--	--	--	--	--	--	-	-	-
Unigene101644_All	256	--	--	--	--	--	--	--	--	--	--	--	--	--	--	--	--	--	--	-	-	-
Unigene101678_All	215	--	--	--	--	--	--	--	--	--	--	--	--	--	--	--	--	--	--	-	-	-
Unigene101719_All	227	--	--	--	--	--	--	--	--	--	--	--	--	--	--	--	--	--	--	-	-	-
Unigene101754_All	238	gi|15225679|ref|NP_181559.1|	50.8	5.00E-06	ferritin 4 [Arabidopsis thaliana] >gi|29839414|sp|Q9S756.1|FRI4_ARATH RecName: Full=Ferritin-4, chloroplastic; Flags: Precursor >gi|18072930|emb|CAC85400.1| ferritin subunit 4 [Arabidopsis thaliana] >gi|330254716|gb|AEC09810.1| ferritin 4 [Arabidopsis thaliana]	sp|Q9S756|FRI4_ARATH	50.8	3.00E-06	Ferritin-4, chloroplastic OS=Arabidopsis thaliana GN=FER4 PE=2 SV=1	--	--	--	--	--	K00522	3.00E-07	50.8	ath:AT2G40300	ferritin heavy chain [EC:1.16.3.1]	GO:0048827//phyllome development;GO:0006979//response to oxidative stress;GO:0010038//response to metal ion;GO:0009628//response to abiotic stimulus;GO:0000041//transition metal ion transport;GO:0009791//post-embryonic development;GO:0044237//cellular metabolic process	GO:0046914//transition metal ion binding	GO:0009532//plastid stroma;GO:0009526//plastid envelope
Unigene101864_All	284	--	--	--	--	--	--	--	--	--	--	--	--	--	--	--	--	--	--	-	-	-
Unigene101878_All	227	--	--	--	--	--	--	--	--	--	--	--	--	--	--	--	--	--	--	-	-	-
Unigene101918_All	374	gi|238480047|ref|NP_001154673.1|	182	1.00E-45	5'-3' exonuclease-like protein [Arabidopsis thaliana] >gi|332645362|gb|AEE78883.1| 5'-3' exonuclease-like protein [Arabidopsis thaliana]	sp|Q55971|DPO1_SYNY3	79.3	7.00E-15	DNA polymerase I OS=Synechocystis sp. (strain ATCC 27184 / PCC 6803 / N-1) GN=polA PE=3 SV=1	slr0707_1	79.3	2.00E-15	COG0258	5'-3' exonuclease (including N-terminal domain of PolI)	K02335	3.00E-14	74.3	cme:CMT462C	DNA polymerase I [EC:2.7.7.7]	-	GO:0003676//nucleic acid binding;GO:0004527//exonuclease activity	GO:0043231//intracellular membrane-bounded organelle
Unigene102011_All	207	--	--	--	--	--	--	--	--	--	--	--	--	--	--	--	--	--	--	-	-	-
Unigene102013_All	271	--	--	--	--	--	--	--	--	--	--	--	--	--	--	--	--	--	--	-	-	-
Unigene102039_All	254	--	--	--	--	--	--	--	--	--	--	--	--	--	--	--	--	--	--	-	-	-
Unigene102134_All	308	--	--	--	--	--	--	--	--	--	--	--	--	--	--	--	--	--	--	-	-	-
Unigene102164_All	224	--	--	--	--	--	--	--	--	--	--	--	--	--	--	--	--	--	--	-	-	-
Unigene102169_All	208	--	--	--	--	--	--	--	--	--	--	--	--	--	--	--	--	--	--	-	-	-
Unigene102203_All	220	--	--	--	--	--	--	--	--	--	--	--	--	--	--	--	--	--	--	-	-	-
Unigene102223_All	265	--	--	--	--	--	--	--	--	--	--	--	--	--	--	--	--	--	--	-	-	-
Unigene102243_All	263	--	--	--	--	--	--	--	--	--	--	--	--	--	--	--	--	--	--	-	-	-
Unigene102302_All	201	--	--	--	--	--	--	--	--	--	--	--	--	--	--	--	--	--	--	-	-	-
Unigene102365_All	210	--	--	--	--	--	--	--	--	--	--	--	--	--	--	--	--	--	--	-	-	-
Unigene102367_All	267	--	--	--	--	--	--	--	--	--	--	--	--	--	--	--	--	--	--	-	-	-
Unigene102376_All	202	--	--	--	--	--	--	--	--	--	--	--	--	--	--	--	--	--	--	-	-	-
Unigene102395_All	206	--	--	--	--	--	--	--	--	--	--	--	--	--	--	--	--	--	--	-	-	-
Unigene102399_All	234	--	--	--	--	--	--	--	--	--	--	--	--	--	--	--	--	--	--	-	-	-
Unigene102470_All	262	--	--	--	--	--	--	--	--	--	--	--	--	--	--	--	--	--	--	-	-	-
Unigene102483_All	202	--	--	--	--	--	--	--	--	--	--	--	--	--	--	--	--	--	--	-	-	-
Unigene102492_All	230	--	--	--	--	--	--	--	--	--	--	--	--	--	--	--	--	--	--	-	-	-
Unigene102538_All	247	--	--	--	--	--	--	--	--	--	--	--	--	--	--	--	--	--	--	-	-	-
Unigene102578_All	247	gi|87240899|gb|ABD32757.1|	50.1	9.00E-06	Integrase, catalytic region [Medicago truncatula]	--	--	--	--	--	--	--	--	--	--	--	--	--	--	-	-	-
Unigene102623_All	230	gi|301114977|ref|XP_002999258.1|	51.2	4.00E-06	transaldolase [Phytophthora infestans T30-4] >gi|262111352|gb|EEY69404.1| transaldolase [Phytophthora infestans T30-4]	sp|O42700|TAL1_SCHPO	67	4.00E-11	Transaldolase OS=Schizosaccharomyces pombe (strain ATCC 38366 / 972) GN=tal1 PE=1 SV=2	SPCC1020.06c	67	8.00E-12	COG0176	Transaldolase	--	--	--	--	--	-	-	-
Unigene102635_All	210	--	--	--	--	--	--	--	--	--	--	--	--	--	--	--	--	--	--	-	-	-
Unigene102707_All	236	--	--	--	--	--	--	--	--	--	--	--	--	--	--	--	--	--	--	-	-	-
Unigene102764_All	223	--	--	--	--	--	--	--	--	--	--	--	--	--	--	--	--	--	--	-	-	-
Unigene102863_All	231	--	--	--	--	--	--	--	--	--	--	--	--	--	--	--	--	--	--	-	-	-
Unigene102867_All	332	--	--	--	--	--	--	--	--	--	--	--	--	--	--	--	--	--	--	-	-	-
Unigene102881_All	290	--	--	--	--	--	--	--	--	--	--	--	--	--	--	--	--	--	--	-	-	-
Unigene102893_All	208	--	--	--	--	--	--	--	--	--	--	--	--	--	--	--	--	--	--	-	-	-
Unigene102914_All	265	--	--	--	--	--	--	--	--	--	--	--	--	--	--	--	--	--	--	-	-	-
Unigene102937_All	213	--	--	--	--	--	--	--	--	--	--	--	--	--	--	--	--	--	--	-	-	-
Unigene102938_All	294	--	--	--	--	--	--	--	--	--	--	--	--	--	--	--	--	--	--	-	-	-
Unigene102980_All	258	--	--	--	--	--	--	--	--	--	--	--	--	--	--	--	--	--	--	-	-	-
Unigene103001_All	213	--	--	--	--	--	--	--	--	--	--	--	--	--	--	--	--	--	--	-	-	-
Unigene103003_All	209	--	--	--	--	--	--	--	--	--	--	--	--	--	--	--	--	--	--	-	-	-
Unigene103101_All	329	--	--	--	--	--	--	--	--	--	--	--	--	--	--	--	--	--	--	-	-	-
Unigene103108_All	253	gi|87241402|gb|ABD33260.1|	54.7	3.00E-11	non-LTR retroelement reverse transcriptase-like protein, related [Medicago truncatula]	--	--	--	--	--	--	--	--	--	K13148	4.00E-06	47	vvi:100261060	integrator complex subunit 11 [EC:3.1.27.-]	-	-	-
Unigene103144_All	289	--	--	--	--	--	--	--	--	--	--	--	--	--	--	--	--	--	--	-	-	-
Unigene10318_All	249	--	--	--	--	--	--	--	--	--	--	--	--	--	--	--	--	--	--	-	-	-
Unigene103234_All	245	--	--	--	--	--	--	--	--	--	--	--	--	--	--	--	--	--	--	-	-	-
Unigene103326_All	285	--	--	--	--	--	--	--	--	--	--	--	--	--	--	--	--	--	--	-	-	-
Unigene10332_All	220	--	--	--	--	--	--	--	--	--	--	--	--	--	--	--	--	--	--	-	-	-
Unigene103348_All	208	--	--	--	--	--	--	--	--	--	--	--	--	--	--	--	--	--	--	-	-	-
Unigene10336_All	203	--	--	--	--	--	--	--	--	--	--	--	--	--	--	--	--	--	--	-	-	-
Unigene103370_All	323	--	--	--	--	--	--	--	--	--	--	--	--	--	--	--	--	--	--	-	-	-
Unigene103414_All	501	--	--	--	--	--	--	--	--	--	--	--	--	--	--	--	--	--	--	-	-	-
Unigene103450_All	252	--	--	--	--	--	--	--	--	--	--	--	--	--	--	--	--	--	--	-	-	-
Unigene103452_All	260	--	--	--	--	--	--	--	--	--	--	--	--	--	--	--	--	--	--	-	-	-
Unigene103500_All	231	gi|240254270|ref|NP_564680.4|	72.8	8.00E-13	E3 ubiquitin-protein ligase BRE1-like 2 [Arabidopsis thaliana] >gi|257051000|sp|Q9C895.2|BRE1B_ARATH RecName: Full=E3 ubiquitin-protein ligase BRE1-like 2; AltName: Full=Protein HISTONE MONOUBIQUITINATION 2; Short=AtHUB2 >gi|332195089|gb|AEE33210.1| E3 ubiquitin-protein ligase BRE1-like 2 [Arabidopsis thaliana]	sp|Q9C895|BRE1B_ARATH	72.8	4.00E-13	E3 ubiquitin-protein ligase BRE1-like 2 OS=Arabidopsis thaliana GN=HUB2 PE=1 SV=2	--	--	--	--	--	K10696	2.00E-16	81.3	rcu:RCOM_1455450	E3 ubiquitin-protein ligase BRE1 [EC:6.3.2.19]	-	GO:0005515//protein binding;GO:0046872//metal ion binding	-
Unigene10352_All	240	--	--	--	--	--	--	--	--	--	--	--	--	--	--	--	--	--	--	-	-	-
Unigene10357_All	573	gi|15238595|ref|NP_200811.1|	51.6	6.00E-06	uncharacterized protein [Arabidopsis thaliana] >gi|332009885|gb|AED97268.1| uncharacterized protein [Arabidopsis thaliana]	sp|A5E4P1|PXR1_LODEL	61.6	3.00E-09	Protein PXR1 OS=Lodderomyces elongisporus (strain ATCC 11503 / CBS 2605 / JCM 1781 / NBRC 1676 / NRRL YB-4239) GN=PXR1 PE=3 SV=1	--	--	--	--	--	K11984	4.00E-07	52	ppp:PHYPADRAFT_233757	U4/U6.U5 tri-snRNP-associated protein 1	-	-	-
Unigene103634_All	205	--	--	--	--	--	--	--	--	--	--	--	--	--	--	--	--	--	--	-	-	-
Unigene10365_All	204	gi|115469970|ref|NP_001058584.1|	63.2	1.00E-09	Os06g0715400 [Oryza sativa Japonica Group] >gi|53791782|dbj|BAD53576.1| calcium-dependent protein kinase CPK1 adapter protein 2-like [Oryza sativa Japonica Group] >gi|113596624|dbj|BAF20498.1| Os06g0715400 [Oryza sativa Japonica Group]	--	--	--	--	--	--	--	--	--	--	--	--	--	--	-	GO:0016772//transferase activity, transferring phosphorus-containing groups	-
Unigene103663_All	227	--	--	--	--	--	--	--	--	--	--	--	--	--	--	--	--	--	--	-	-	-
Unigene103702_All	223	--	--	--	--	--	--	--	--	--	--	--	--	--	--	--	--	--	--	-	-	-
Unigene103703_All	332	--	--	--	--	--	--	--	--	--	--	--	--	--	--	--	--	--	--	-	-	-
Unigene103735_All	309	--	--	--	--	--	--	--	--	--	--	--	--	--	--	--	--	--	--	-	-	-
Unigene103741_All	212	--	--	--	--	--	--	--	--	--	--	--	--	--	--	--	--	--	--	-	-	-
Unigene10376_All	759	gi|317106739|dbj|BAJ53235.1|	135	4.00E-31	JHL06P13.16 [Jatropha curcas]	--	--	--	--	--	--	--	--	--	--	--	--	--	--	GO:0044238//primary metabolic process	GO:0003824//catalytic activity	-
Unigene103771_All	339	--	--	--	--	--	--	--	--	--	--	--	--	--	--	--	--	--	--	-	-	-
Unigene103826_All	284	gi|9858777|gb|AAG01124.1|AF273333_9	73.6	7.00E-13	BAC19.9 [Solanum lycopersicum]	--	--	--	--	--	--	--	--	--	--	--	--	--	--	-	-	GO:0030964;GO:0005746//mitochondrial respiratory chain
Unigene103828_All	209	--	--	--	--	--	--	--	--	--	--	--	--	--	--	--	--	--	--	-	-	-
Unigene103829_All	242	--	--	--	--	--	--	--	--	--	--	--	--	--	--	--	--	--	--	-	-	-
Unigene103944_All	251	--	--	--	--	--	--	--	--	--	--	--	--	--	--	--	--	--	--	-	-	-
Unigene103968_All	320	--	--	--	--	--	--	--	--	--	--	--	--	--	--	--	--	--	--	-	-	-
Unigene103971_All	240	--	--	--	--	--	--	--	--	--	--	--	--	--	--	--	--	--	--	-	-	-
Unigene103988_All	338	--	--	--	--	--	--	--	--	--	--	--	--	--	--	--	--	--	--	-	-	-
Unigene104072_All	393	gi|307136205|gb|ADN34043.1|	70.5	6.00E-12	late embryogenesis abundant protein D-29 [Cucumis melo subsp. melo]	sp|Q8IIG7|YPF05_PLAF7	73.2	5.00E-13	Uncharacterized protein PF11_0207 OS=Plasmodium falciparum (isolate 3D7) GN=PF11_0207 PE=4 SV=1	PM0968	63.5	9.00E-11	COG3064	Membrane protein involved in colicin uptake	K11275	3.00E-08	54.7	cre:CHLREDRAFT_168461	histone H1/5	-	-	-
Unigene104096_All	287	--	--	--	--	--	--	--	--	--	--	--	--	--	--	--	--	--	--	-	-	-
Unigene104139_All	209	gi|124359710|gb|ABN06064.1|	85.1	2.00E-16	RNA-directed DNA polymerase (Reverse transcriptase); Chromo; Zinc finger, CCHC-type; Peptidase aspartic, active site; Polynucleotidyl transferase, Ribonuclease H fold [Medicago truncatula]	sp|P20825|POL2_DROME	56.6	5.00E-08	Retrovirus-related Pol polyprotein from transposon 297 OS=Drosophila melanogaster GN=pol PE=4 SV=1	--	--	--	--	--	--	--	--	--	--	GO:0006952//defense response;GO:0006260//DNA replication;GO:0019538//protein metabolic process;GO:0006325//chromatin organization	GO:0003676//nucleic acid binding;GO:0004175//endopeptidase activity;GO:0034061;GO:0000166//nucleotide binding	GO:0043231//intracellular membrane-bounded organelle;GO:0044427//chromosomal part
Unigene104199_All	264	--	--	--	--	--	--	--	--	--	--	--	--	--	--	--	--	--	--	-	-	-
Unigene104207_All	246	gi|147777907|emb|CAN77975.1|	55.1	3.00E-07	hypothetical protein VITISV_010461 [Vitis vinifera]	--	--	--	--	--	--	--	--	--	--	--	--	--	--	GO:0044237//cellular metabolic process;GO:0044238//primary metabolic process	GO:0046872//metal ion binding;GO:0003676//nucleic acid binding;GO:0003824//catalytic activity	-
Unigene104242_All	316	--	--	--	--	--	--	--	--	--	--	--	--	--	--	--	--	--	--	-	-	-
Unigene104252_All	260	gi|530878|gb|AAB53954.1|	54.3	5.00E-07	amino acid feature: N-glycosylation sites, aa 41 .. 43, 46 .. 48, 51 .. 53, 72 .. 74, 107 .. 109, 128 .. 130, 132 .. 134, 158 .. 160, 163 .. 165; amino acid feature: Rod protein domain, aa 169 .. 340; amino acid feature: globular protein domain, aa 32 .. 168 [Chlamydomonas moewusii]	sp|P93329|NO20_MEDTR	53.5	4.00E-07	Early nodulin-20 OS=Medicago truncatula GN=ENOD20 PE=3 SV=1	--	--	--	--	--	--	--	--	--	--	-	-	GO:0044464//cell part
Unigene104318_All	216	--	--	--	--	--	--	--	--	--	--	--	--	--	--	--	--	--	--	-	-	-
Unigene104390_All	209	--	--	--	--	--	--	--	--	--	--	--	--	--	--	--	--	--	--	-	-	-
Unigene104392_All	257	--	--	--	--	--	--	--	--	--	--	--	--	--	--	--	--	--	--	-	-	-
Unigene104404_All	235	gi|159465815|ref|XP_001691118.1|	123	6.00E-28	eukaryotic initiation factor [Chlamydomonas reinhardtii] >gi|158279804|gb|EDP05564.1| eukaryotic initiation factor [Chlamydomonas reinhardtii]	sp|P56286|IF2A_SCHPO	133	3.00E-31	Eukaryotic translation initiation factor 2 subunit alpha OS=Schizosaccharomyces pombe (strain ATCC 38366 / 972) GN=tif211 PE=1 SV=1	SPAC3G9.09c	133	7.00E-32	COG1093	Translation initiation factor 2, alpha subunit (eIF-2alpha)	K03237	4.00E-29	123	cre:CHLREDRAFT_114912	translation initiation factor eIF-2 alpha subunit	GO:0010467//gene expression	GO:0008135//translation factor activity, nucleic acid binding	GO:0043234//protein complex;GO:0043231//intracellular membrane-bounded organelle
Unigene104406_All	255	--	--	--	--	--	--	--	--	--	--	--	--	--	--	--	--	--	--	-	-	-
Unigene104420_All	299	--	--	--	--	--	--	--	--	--	--	--	--	--	--	--	--	--	--	-	-	-
Unigene104462_All	206	--	--	--	--	--	--	--	--	--	--	--	--	--	--	--	--	--	--	-	-	-
Unigene104479_All	222	--	--	--	--	--	--	--	--	--	--	--	--	--	--	--	--	--	--	-	-	-
Unigene104489_All	289	--	--	--	--	--	--	--	--	--	--	--	--	--	--	--	--	--	--	-	-	-
Unigene104491_All	201	--	--	--	--	--	--	--	--	--	--	--	--	--	--	--	--	--	--	-	-	-
Unigene104503_All	211	--	--	--	--	--	--	--	--	--	--	--	--	--	--	--	--	--	--	-	-	-
Unigene104583_All	270	gi|3858939|emb|CAA16589.1|	61.6	3.00E-09	serine/threonine protein kinase like protein [Arabidopsis thaliana] >gi|7270104|emb|CAB79918.1| serine/threonine protein kinase like protein [Arabidopsis thaliana]	--	--	--	--	--	--	--	--	--	--	--	--	--	--	-	-	-
Unigene104607_All	318	--	--	--	--	--	--	--	--	--	--	--	--	--	--	--	--	--	--	-	-	-
Unigene104643_All	372	--	--	--	--	--	--	--	--	--	--	--	--	--	--	--	--	--	--	-	-	-
Unigene104664_All	287	--	--	--	--	--	--	--	--	--	--	--	--	--	--	--	--	--	--	-	-	-
Unigene104746_All	257	--	--	--	--	--	--	--	--	--	--	--	--	--	--	--	--	--	--	-	-	-
Unigene104751_All	308	--	--	--	--	--	--	--	--	--	--	--	--	--	--	--	--	--	--	-	-	-
Unigene10478_All	293	--	--	--	--	--	--	--	--	--	--	--	--	--	--	--	--	--	--	-	-	-
Unigene104804_All	285	--	--	--	--	--	--	--	--	--	--	--	--	--	--	--	--	--	--	-	-	-
Unigene104822_All	268	--	--	--	--	--	--	--	--	--	--	--	--	--	--	--	--	--	--	-	-	-
Unigene104843_All	334	--	--	--	--	--	--	--	--	--	--	--	--	--	--	--	--	--	--	-	-	-
Unigene104860_All	327	--	--	--	--	--	--	--	--	--	--	--	--	--	--	--	--	--	--	-	-	-
Unigene104864_All	311	--	--	--	--	--	--	--	--	--	--	--	--	--	--	--	--	--	--	-	-	-
Unigene104894_All	246	--	--	--	--	--	--	--	--	--	--	--	--	--	--	--	--	--	--	-	-	-
Unigene104910_All	555	gi|147853693|emb|CAN83825.1|	51.2	8.00E-06	hypothetical protein VITISV_043699 [Vitis vinifera]	--	--	--	--	--	--	--	--	--	--	--	--	--	--	-	-	-
Unigene104973_All	261	--	--	--	--	--	--	--	--	--	--	--	--	--	--	--	--	--	--	-	-	-
Unigene105024_All	319	--	--	--	--	--	--	--	--	--	--	--	--	--	--	--	--	--	--	-	-	-
Unigene10511_All	610	gi|301119153|ref|XP_002907304.1|	72	5.00E-12	P-type ATPase (P-ATPase) Superfamily [Phytophthora infestans T30-4] >gi|262105816|gb|EEY63868.1| P-type ATPase (P-ATPase) Superfamily [Phytophthora infestans T30-4]	--	--	--	--	--	--	--	--	--	--	--	--	--	--	-	-	-
Unigene105209_All	757	gi|7523668|gb|AAF63108.1|AC006423_9	90.5	2.00E-17	Hypothetical protein [Arabidopsis thaliana]	--	--	--	--	--	--	--	--	--	--	--	--	--	--	-	-	-
Unigene105234_All	214	--	--	--	--	--	--	--	--	--	--	--	--	--	--	--	--	--	--	-	-	-
Unigene105260_All	537	--	--	--	--	--	--	--	--	--	--	--	--	--	--	--	--	--	--	-	-	-
Unigene105368_All	641	gi|301108091|ref|XP_002903127.1|	92.8	3.00E-18	ATP-binding Cassette (ABC) Superfamily [Phytophthora infestans T30-4] >gi|262097499|gb|EEY55551.1| ATP-binding Cassette (ABC) Superfamily [Phytophthora infestans T30-4]	sp|P19844|NOSF_PSEST	105	2.00E-22	Copper transport ATP-binding protein NosF OS=Pseudomonas stutzeri GN=nosF PE=3 SV=1	PA3394	105	6.00E-23	COG1131	ABC-type multidrug transport system, ATPase component	K01990	2.00E-19	92.8	cme:CMR388C	ABC-2 type transport system ATP-binding protein	-	GO:0017111//nucleoside-triphosphatase activity	GO:0044464//cell part
Unigene105375_All	220	--	--	--	--	--	--	--	--	--	--	--	--	--	--	--	--	--	--	-	-	-
Unigene105396_All	219	--	--	--	--	--	--	--	--	--	--	--	--	--	--	--	--	--	--	-	-	-
Unigene105424_All	200	--	--	--	--	--	--	--	--	--	--	--	--	--	--	--	--	--	--	-	-	-
Unigene105431_All	247	gi|297604766|ref|NP_001056081.2|	53.1	1.00E-06	Os05g0522400 [Oryza sativa Japonica Group] >gi|255676498|dbj|BAF17995.2| Os05g0522400 [Oryza sativa Japonica Group]	--	--	--	--	--	--	--	--	--	--	--	--	--	--	-	-	-
Unigene105446_All	213	--	--	--	--	--	--	--	--	--	--	--	--	--	--	--	--	--	--	-	-	-
Unigene105492_All	230	--	--	--	--	--	--	--	--	--	--	--	--	--	--	--	--	--	--	-	-	-
Unigene105502_All	218	--	--	--	--	--	--	--	--	--	--	--	--	--	--	--	--	--	--	-	-	-
Unigene105513_All	249	gi|15229119|ref|NP_190501.1|	82.4	2.00E-15	Metal-dependent protein hydrolase [Arabidopsis thaliana] >gi|332645007|gb|AEE78528.1| Metal-dependent protein hydrolase [Arabidopsis thaliana]	--	--	--	--	YER156c	47	9.00E-06	COG4286	Uncharacterized conserved protein related to MYG1 family	--	--	--	--	--	-	-	-
Unigene105586_All	206	gi|7489812|pir||T02955	47.4	5.00E-09	probable cytochrome P450 monooxygenase - maize (fragment)	--	--	--	--	--	--	--	--	--	--	--	--	--	--	-	-	-
Unigene105604_All	757	--	--	--	--	--	--	--	--	--	--	--	--	--	--	--	--	--	--	-	-	-
Unigene105662_All	270	gi|111620707|gb|ABH11755.1|	69.7	1.00E-11	elicitin-like protein 6 precursor [Phytophthora citricola] >gi|111620709|gb|ABH11756.1| elicitin-like protein 6 precursor [Phytophthora citricola]	sp|P22699|GUN6_DICDI	53.5	4.00E-07	Endoglucanase OS=Dictyostelium discoideum GN=celA PE=2 SV=1	--	--	--	--	--	--	--	--	--	--	-	-	-
Unigene105721_All	265	gi|639834|emb|CAA58823.1|	75.5	2.00E-13	NADH dehydrogenase [Solanum tuberosum]	sp|Q92406|NDUV1_ASPNG	115	7.00E-26	NADH-ubiquinone oxidoreductase 51 kDa subunit, mitochondrial OS=Aspergillus niger GN=NUO51 PE=3 SV=1	SMc01918	73.2	1.00E-13	COG1894	NADH:ubiquinone oxidoreductase, NADH-binding (51 kD) subunit	K03942	2.00E-27	117	zma:100273571	NADH dehydrogenase (ubiquinone) flavoprotein 1 [EC:1.6.5.3 1.6.99.3]	-	-	-
Unigene105727_All	287	--	--	--	--	--	--	--	--	--	--	--	--	--	--	--	--	--	--	-	-	-
Unigene105759_All	228	--	--	--	--	--	--	--	--	--	--	--	--	--	--	--	--	--	--	-	-	-
Unigene10577_All	219	--	--	--	--	--	--	--	--	--	--	--	--	--	--	--	--	--	--	-	-	-
Unigene105785_All	215	--	--	--	--	--	--	--	--	--	--	--	--	--	--	--	--	--	--	-	-	-
Unigene105799_All	243	--	--	--	--	--	--	--	--	--	--	--	--	--	--	--	--	--	--	-	-	-
Unigene105835_All	332	--	--	--	--	--	--	--	--	--	--	--	--	--	--	--	--	--	--	-	-	-
Unigene105851_All	226	--	--	--	--	--	--	--	--	--	--	--	--	--	--	--	--	--	--	-	-	-
Unigene105875_All	263	--	--	--	--	--	--	--	--	--	--	--	--	--	--	--	--	--	--	-	-	-
Unigene105910_All	314	gi|140053549|gb|ABO80476.1|	44.7	4.00E-06	RNA-directed DNA polymerase , related [Medicago truncatula]	--	--	--	--	--	--	--	--	--	--	--	--	--	--	-	-	-
Unigene105916_All	245	--	--	--	--	--	--	--	--	--	--	--	--	--	--	--	--	--	--	-	-	-
Unigene10594_All	258	gi|38325811|gb|AAR17078.1|	154	2.00E-37	heat shock protein 70-1 [Nicotiana tabacum]	sp|Q96W30|HSP72_PARBA	162	8.00E-40	Heat shock 70 kDa protein 2 OS=Paracoccidioides brasiliensis (strain ATCC MYA-826 / Pb01) GN=HSP70-2 PE=2 SV=2	SPAC13G7.02c	150	4.00E-37	COG0443	Molecular chaperone	K03283	5.00E-38	152	rcu:RCOM_1442280	heat shock 70kDa protein 1/8	GO:0006950//response to stress;GO:0044267//cellular protein metabolic process;GO:0051707//response to other organism;GO:0010038//response to metal ion	GO:0016887//ATPase activity;GO:0016628//oxidoreductase activity, acting on the CH-CH group of donors, NAD or NADP as acceptor;GO:0032559//adenyl ribonucleotide binding	GO:0016020//membrane;GO:0030312//external encapsulating structure
Unigene10596_All	318	--	--	--	--	--	--	--	--	--	--	--	--	--	--	--	--	--	--	-	-	-
Unigene106012_All	203	--	--	--	--	--	--	--	--	--	--	--	--	--	--	--	--	--	--	-	-	-
Unigene106084_All	206	--	--	--	--	--	--	--	--	--	--	--	--	--	--	--	--	--	--	-	-	-
Unigene106156_All	242	--	--	--	--	--	--	--	--	--	--	--	--	--	--	--	--	--	--	-	-	-
Unigene106160_All	454	gi|300175904|emb|CBK21900.2|	206	8.00E-53	Ribosomal protein L18e [Blastocystis hominis]	sp|Q10192|RL18A_SCHPO	188	1.00E-47	60S ribosomal protein L18-A OS=Schizosaccharomyces pombe (strain ATCC 38366 / 972) GN=rpl18a PE=1 SV=1	SPBC11C11.07	188	4.00E-48	COG1727	Ribosomal protein L18E	K02883	4.00E-54	207	ppp:PHYPADRAFT_208285	large subunit ribosomal protein L18e	GO:0010467//gene expression	GO:0005198//structural molecule activity	GO:0030529//ribonucleoprotein complex
Unigene106216_All	200	--	--	--	--	--	--	--	--	--	--	--	--	--	--	--	--	--	--	-	-	-
Unigene106284_All	300	--	--	--	--	--	--	--	--	--	--	--	--	--	--	--	--	--	--	-	-	-
Unigene106419_All	240	gi|27923850|sp|Q9SMI2.1|RS21_CYAPA	103	5.00E-22	RecName: Full=40S ribosomal protein S21 >gi|6012958|emb|CAB57312.1| 40S ribosomal protein S21 [Cyanophora paradoxa]	sp|O93798|RS21_NEUCR	131	1.00E-30	40S ribosomal protein S21 OS=Neurospora crassa GN=rps-21 PE=3 SV=1	--	--	--	--	--	K02971	2.00E-22	101	vvi:100266516	small subunit ribosomal protein S21e	GO:0010467//gene expression	GO:0005198//structural molecule activity	GO:0030529//ribonucleoprotein complex;GO:0031410//cytoplasmic vesicle
Unigene106449_All	212	--	--	--	--	--	--	--	--	--	--	--	--	--	--	--	--	--	--	-	-	-
Unigene106452_All	259	--	--	--	--	--	--	--	--	--	--	--	--	--	--	--	--	--	--	-	-	-
Unigene106492_All	215	--	--	--	--	--	--	--	--	--	--	--	--	--	--	--	--	--	--	-	-	-
Unigene106502_All	332	--	--	--	--	--	--	--	--	--	--	--	--	--	--	--	--	--	--	-	-	-
Unigene106558_All	282	gi|307136175|gb|ADN34016.1|	119	9.00E-27	ty3-gypsy retrotransposon protein [Cucumis melo subsp. melo]	sp|Q9UR07|RTF23_SCHPO	60.1	4.00E-09	Retrotransposable element Tf2 155 kDa protein type 3 OS=Schizosaccharomyces pombe (strain ATCC 38366 / 972) GN=Tf2-11 PE=4 SV=1	SPAC9.04	60.1	1.00E-09	COG2801	Transposase and inactivated derivatives	--	--	--	--	--	GO:0006810//transport;GO:0006259//DNA metabolic process	GO:0003676//nucleic acid binding;GO:0016740//transferase activity	GO:0043229//intracellular organelle
Unigene106561_All	206	--	--	--	--	--	--	--	--	--	--	--	--	--	--	--	--	--	--	-	-	-
Unigene106564_All	309	--	--	--	--	--	--	--	--	--	--	--	--	--	--	--	--	--	--	-	-	-
Unigene106600_All	276	--	--	--	--	--	--	--	--	--	--	--	--	--	--	--	--	--	--	-	-	-
Unigene106694_All	206	--	--	--	--	--	--	--	--	--	--	--	--	--	--	--	--	--	--	-	-	-
Unigene106723_All	290	--	--	--	--	--	--	--	--	--	--	--	--	--	--	--	--	--	--	-	-	-
Unigene106738_All	203	--	--	--	--	--	--	--	--	--	--	--	--	--	--	--	--	--	--	-	-	-
Unigene106824_All	281	--	--	--	--	--	--	--	--	--	--	--	--	--	--	--	--	--	--	-	-	-
Unigene106847_All	221	--	--	--	--	--	--	--	--	--	--	--	--	--	--	--	--	--	--	-	-	-
Unigene106853_All	240	--	--	--	--	--	--	--	--	--	--	--	--	--	--	--	--	--	--	-	-	-
Unigene106854_All	221	--	--	--	--	--	--	--	--	--	--	--	--	--	--	--	--	--	--	-	-	-
Unigene106857_All	240	--	--	--	--	--	--	--	--	--	--	--	--	--	--	--	--	--	--	-	-	-
Unigene106872_All	200	--	--	--	--	--	--	--	--	--	--	--	--	--	--	--	--	--	--	-	-	-
Unigene106914_All	253	--	--	--	--	--	--	--	--	--	--	--	--	--	--	--	--	--	--	-	-	-
Unigene106948_All	277	--	--	--	--	--	--	--	--	--	--	--	--	--	--	--	--	--	--	-	-	-
Unigene106954_All	268	--	--	--	--	--	--	--	--	--	--	--	--	--	--	--	--	--	--	-	-	-
Unigene106958_All	293	--	--	--	--	--	--	--	--	--	--	--	--	--	--	--	--	--	--	-	-	-
Unigene10695_All	244	--	--	--	--	--	--	--	--	--	--	--	--	--	--	--	--	--	--	-	-	-
Unigene106961_All	268	--	--	--	--	--	--	--	--	--	--	--	--	--	--	--	--	--	--	-	-	-
Unigene106968_All	224	--	--	--	--	--	--	--	--	--	--	--	--	--	--	--	--	--	--	-	-	-
Unigene106974_All	276	--	--	--	--	--	--	--	--	--	--	--	--	--	--	--	--	--	--	-	-	-
Unigene10698_All	307	--	--	--	--	--	--	--	--	--	--	--	--	--	--	--	--	--	--	-	-	-
Unigene107024_All	455	gi|124359741|gb|ABD32676.2|	74.3	5.00E-13	Homeodomain-like [Medicago truncatula]	--	--	--	--	--	--	--	--	--	--	--	--	--	--	-	-	-
Unigene107054_All	205	--	--	--	--	--	--	--	--	--	--	--	--	--	--	--	--	--	--	-	-	-
Unigene107092_All	231	--	--	--	--	--	--	--	--	--	--	--	--	--	--	--	--	--	--	-	-	-
Unigene107114_All	371	gi|124360723|gb|ABN08700.1|	63.9	6.00E-14	Endonuclease/exonuclease/phosphatase [Medicago truncatula]	--	--	--	--	--	--	--	--	--	--	--	--	--	--	-	-	-
Unigene107126_All	254	--	--	--	--	--	--	--	--	--	--	--	--	--	--	--	--	--	--	-	-	-
Unigene107135_All	244	--	--	--	--	--	--	--	--	--	--	--	--	--	--	--	--	--	--	-	-	-
Unigene107174_All	218	--	--	--	--	--	--	--	--	--	--	--	--	--	--	--	--	--	--	-	-	-
Unigene107215_All	282	--	--	--	--	--	--	--	--	--	--	--	--	--	--	--	--	--	--	-	-	-
Unigene107230_All	283	gi|159484660|ref|XP_001700372.1|	81.6	3.00E-15	peptidyl-prolyl cis-trans isomerase, cyclophilin-type [Chlamydomonas reinhardtii] >gi|158272413|gb|EDO98214.1| peptidyl-prolyl cis-trans isomerase, cyclophilin-type [Chlamydomonas reinhardtii]	sp|P91791|PPIA_HEMPU	75.1	1.00E-13	Peptidyl-prolyl cis-trans isomerase OS=Hemicentrotus pulcherrimus PE=2 SV=1	slr1251	64.7	4.00E-11	COG0652	Peptidyl-prolyl cis-trans isomerase (rotamase) - cyclophilin family	K01802	2.00E-13	71.6	olu:OSTLU_42852	peptidylprolyl isomerase [EC:5.2.1.8]	-	-	-
Unigene107242_All	220	--	--	--	--	--	--	--	--	--	--	--	--	--	--	--	--	--	--	-	-	-
Unigene107303_All	299	gi|225442190|ref|XP_002274489.1|	94	5.00E-19	PREDICTED: similar to midasin-related [Vitis vinifera]	sp|O94248|MDN1_SCHPO	50.1	4.00E-06	Midasin OS=Schizosaccharomyces pombe (strain ATCC 38366 / 972) GN=mdn1 PE=1 SV=1	SPCC737.08	50.1	1.00E-06	COG5271	AAA ATPase containing von Willebrand factor type A (vWA) domain	--	--	--	--	--	-	-	-
Unigene107309_All	253	--	--	--	--	--	--	--	--	--	--	--	--	--	--	--	--	--	--	-	-	-
Unigene107341_All	214	--	--	--	--	--	--	--	--	--	--	--	--	--	--	--	--	--	--	-	-	-
Unigene107344_All	212	--	--	--	--	--	--	--	--	--	--	--	--	--	--	--	--	--	--	-	-	-
Unigene107437_All	224	gi|124484345|dbj|BAF46283.1|	102	1.00E-21	adrenodoxin reductase [Chlamydomonas reinhardtii]	--	--	--	--	--	--	--	--	--	--	--	--	--	--	-	-	-
Unigene107451_All	238	--	--	--	--	--	--	--	--	--	--	--	--	--	--	--	--	--	--	-	-	-
Unigene107457_All	219	gi|223994387|ref|XP_002286877.1|	108	2.00E-23	t-complex protein 1 gamma subunit [Thalassiosira pseudonana CCMP1335] >gi|220978192|gb|EED96518.1| t-complex protein 1 gamma subunit [Thalassiosira pseudonana CCMP1335]	sp|O74341|TCPG_SCHPO	116	5.00E-26	T-complex protein 1 subunit gamma OS=Schizosaccharomyces pombe (strain ATCC 38366 / 972) GN=cct3 PE=1 SV=1	SPBC1A4.08c	116	1.00E-26	COG0459	Chaperonin GroEL (HSP60 family)	K09495	3.00E-22	100	ppp:PHYPADRAFT_217424	T-complex protein 1 subunit gamma	-	-	-
Unigene107474_All	290	--	--	--	--	--	--	--	--	--	--	--	--	--	--	--	--	--	--	-	-	-
Unigene107483_All	233	--	--	--	--	--	--	--	--	--	--	--	--	--	--	--	--	--	--	-	-	-
Unigene10749_All	217	gi|48209906|gb|AAT40500.1|	39.3	5.00E-07	Putative reverse transcriptase, identical [Solanum demissum]	--	--	--	--	--	--	--	--	--	--	--	--	--	--	-	-	-
Unigene107527_All	232	--	--	--	--	--	--	--	--	--	--	--	--	--	--	--	--	--	--	-	-	-
Unigene107557_All	218	--	--	--	--	--	--	--	--	--	--	--	--	--	--	--	--	--	--	-	-	-
Unigene107582_All	248	gi|42568083|ref|NP_197952.2|	89	2.00E-17	small RNA degrading nuclease 5 [Arabidopsis thaliana] >gi|215274964|sp|Q8L7M4.2|SDN5_ARATH RecName: Full=Small RNA degrading nuclease 5 >gi|332006106|gb|AED93489.1| small RNA degrading nuclease 5 [Arabidopsis thaliana]	sp|O94443|YFE9_SCHPO	91.3	2.00E-18	Uncharacterized exonuclease C637.09 OS=Schizosaccharomyces pombe (strain ATCC 38366 / 972) GN=SPAC637.09 PE=2 SV=1	SPAC637.09	91.3	4.00E-19	COG0847	DNA polymerase III, epsilon subunit and related 3'-5' exonucleases	--	--	--	--	--	-	GO:0004527//exonuclease activity	GO:0043231//intracellular membrane-bounded organelle
Unigene107603_All	201	--	--	--	--	--	--	--	--	--	--	--	--	--	--	--	--	--	--	-	-	-
Unigene107608_All	204	--	--	--	--	--	--	--	--	--	--	--	--	--	--	--	--	--	--	-	-	-
Unigene107636_All	233	gi|9755445|gb|AAF98206.1|AC007152_2	64.7	3.00E-10	Putative ABC transporter [Arabidopsis thaliana]	sp|Q7PC84|AB39G_ARATH	64.7	2.00E-10	ABC transporter G family member 39 OS=Arabidopsis thaliana GN=ABCG39 PE=2 SV=1	--	--	--	--	--	--	--	--	--	--	-	GO:0015405//P-P-bond-hydrolysis-driven transmembrane transporter activity;GO:0016887//ATPase activity	GO:0016020//membrane
Unigene107644_All	262	--	--	--	--	--	--	--	--	--	--	--	--	--	--	--	--	--	--	-	-	-
Unigene107646_All	202	--	--	--	--	--	--	--	--	--	--	--	--	--	--	--	--	--	--	-	-	-
Unigene107661_All	206	--	--	--	--	--	--	--	--	--	--	--	--	--	--	--	--	--	--	-	-	-
Unigene107683_All	201	--	--	--	--	--	--	--	--	--	--	--	--	--	--	--	--	--	--	-	-	-
Unigene107722_All	318	--	--	--	--	--	--	--	--	--	--	--	--	--	--	--	--	--	--	-	-	-
Unigene107743_All	294	--	--	--	--	--	--	--	--	--	--	--	--	--	--	--	--	--	--	-	-	-
Unigene107826_All	204	--	--	--	--	--	--	--	--	--	--	--	--	--	--	--	--	--	--	-	-	-
Unigene107982_All	206	--	--	--	--	--	--	--	--	--	--	--	--	--	--	--	--	--	--	-	-	-
Unigene107984_All	211	gi|4098295|gb|AAD10277.1|	128	3.00E-29	calmodulin [Acacia auriculiformis x Acacia mangium]	sp|P61859|CALM_NEUCR	139	7.00E-33	Calmodulin OS=Neurospora crassa GN=cmd-1 PE=1 SV=2	SPAC3A12.14	108	3.00E-24	COG5126	Ca2+-binding protein (EF-Hand superfamily)	K02183	1.00E-29	125	ppp:PHYPADRAFT_185037	calmodulin	-	GO:0046872//metal ion binding	-
Unigene108000_All	270	--	--	--	--	--	--	--	--	--	--	--	--	--	--	--	--	--	--	-	-	-
Unigene108009_All	284	--	--	--	--	--	--	--	--	--	--	--	--	--	--	--	--	--	--	-	-	-
Unigene108010_All	203	--	--	--	--	--	--	--	--	--	--	--	--	--	--	--	--	--	--	-	-	-
Unigene108036_All	309	--	--	--	--	--	--	--	--	--	--	--	--	--	--	--	--	--	--	-	-	-
Unigene108080_All	272	--	--	--	--	--	--	--	--	--	--	--	--	--	--	--	--	--	--	-	-	-
Unigene108090_All	234	gi|313184298|emb|CBL94163.1|	46.6	1.00E-09	putative RNA-directed DNA polymerase (Reverse transcriptase) [Malus x domestica]	--	--	--	--	--	--	--	--	--	--	--	--	--	--	-	-	-
Unigene108128_All	206	--	--	--	--	--	--	--	--	--	--	--	--	--	--	--	--	--	--	-	-	-
Unigene108144_All	220	--	--	--	--	--	--	--	--	--	--	--	--	--	--	--	--	--	--	-	-	-
Unigene108153_All	203	--	--	--	--	--	--	--	--	--	--	--	--	--	--	--	--	--	--	-	-	-
Unigene108170_All	285	gi|15232064|ref|NP_189339.1|	55.5	2.00E-07	uncharacterized protein [Arabidopsis thaliana] >gi|332643737|gb|AEE77258.1| uncharacterized protein [Arabidopsis thaliana]	--	--	--	--	--	--	--	--	--	--	--	--	--	--	-	-	-
Unigene108215_All	232	--	--	--	--	--	--	--	--	--	--	--	--	--	--	--	--	--	--	-	-	-
Unigene108229_All	281	--	--	--	--	--	--	--	--	--	--	--	--	--	--	--	--	--	--	-	-	-
Unigene108242_All	339	--	--	--	--	--	--	--	--	--	--	--	--	--	--	--	--	--	--	-	-	-
Unigene108273_All	220	--	--	--	--	--	--	--	--	--	--	--	--	--	--	--	--	--	--	-	-	-
Unigene108368_All	322	--	--	--	--	--	--	--	--	--	--	--	--	--	--	--	--	--	--	-	-	-
Unigene108394_All	316	--	--	--	--	--	--	--	--	--	--	--	--	--	--	--	--	--	--	-	-	-
Unigene108425_All	312	--	--	--	--	--	--	--	--	--	--	--	--	--	--	--	--	--	--	-	-	-
Unigene108429_All	457	gi|124360236|gb|ABN08249.1|	194	3.00E-49	SAM (and some other nucleotide) binding motif [Medicago truncatula] >gi|124360864|gb|ABN08836.1| SAM (and some other nucleotide) binding motif [Medicago truncatula]	sp|Q6ME80|RSMA_PARUW	95.1	1.00E-19	Ribosomal RNA small subunit methyltransferase A OS=Protochlamydia amoebophila (strain UWE25) GN=rsmA PE=3 SV=2	CPn1059	85.1	4.00E-17	COG0030	Dimethyladenosine transferase (rRNA methylation)	--	--	--	--	--	GO:0006950//response to stress;GO:0006364//rRNA processing	GO:0008649//rRNA methyltransferase activity;GO:0008170//N-methyltransferase activity;GO:0008174//mRNA methyltransferase activity	-
Unigene108450_All	266	gi|8843739|dbj|BAA97287.1|	55.5	2.00E-07	retroelement pol polyprotein-like [Arabidopsis thaliana]	--	--	--	--	--	--	--	--	--	--	--	--	--	--	-	-	-
Unigene108451_All	276	gi|298204697|emb|CBI25195.3|	52.4	2.00E-06	unnamed protein product [Vitis vinifera]	--	--	--	--	--	--	--	--	--	--	--	--	--	--	-	-	-
Unigene108465_All	378	--	--	--	--	--	--	--	--	--	--	--	--	--	--	--	--	--	--	-	-	-
Unigene108475_All	338	--	--	--	--	--	--	--	--	--	--	--	--	--	--	--	--	--	--	-	-	-
Unigene108508_All	498	--	--	--	--	--	--	--	--	--	--	--	--	--	--	--	--	--	--	-	-	-
Unigene108510_All	249	gi|224142601|ref|XP_002324643.1|	69.7	1.00E-11	actin related protein [Populus trichocarpa] >gi|222866077|gb|EEF03208.1| actin related protein [Populus trichocarpa]	sp|Q5NBI2|ARP6_ORYSJ	66.2	6.00E-11	Actin-related protein 6 OS=Oryza sativa subsp. japonica GN=ARP6 PE=2 SV=1	--	--	--	--	--	K11662	6.00E-13	69.7	pop:POPTR_736541	actin-related protein 6	-	GO:0005488//binding	-
Unigene108569_All	232	--	--	--	--	--	--	--	--	--	--	--	--	--	--	--	--	--	--	-	-	-
Unigene108575_All	269	gi|334187728|ref|NP_197239.2|	55.8	2.00E-07	transducin/WD40 domain-containing protein [Arabidopsis thaliana] >gi|332005035|gb|AED92418.1| transducin/WD40 domain-containing protein [Arabidopsis thaliana]	--	--	--	--	--	--	--	--	--	K11799	9.00E-09	55.8	ath:AT5G17370	WD repeat-containing protein 21A	-	-	-
Unigene108577_All	272	--	--	--	--	--	--	--	--	--	--	--	--	--	--	--	--	--	--	-	-	-
Unigene108580_All	612	gi|3914998|sp|O04996.3|SODC_SOLCS	184	7.00E-46	RecName: Full=Superoxide dismutase [Cu-Zn] >gi|1944324|dbj|BAA19674.1| copper/zinc-superoxide dismutase [Solidago canadensis var. scabra]	sp|Q96VL0|SODC_CLAPU	292	1.00E-78	Superoxide dismutase [Cu-Zn] OS=Claviceps purpurea GN=SOD1 PE=3 SV=3	YJR104c	236	2.00E-62	COG2032	Cu/Zn superoxide dismutase	K04565	5.00E-43	171	osa:4346329	Cu/Zn superoxide dismutase [EC:1.15.1.1]	-	-	-
Unigene108588_All	231	--	--	--	--	--	--	--	--	--	--	--	--	--	--	--	--	--	--	-	-	-
Unigene108612_All	221	--	--	--	--	--	--	--	--	--	--	--	--	--	--	--	--	--	--	-	-	-
Unigene108619_All	213	--	--	--	--	--	--	--	--	--	--	--	--	--	--	--	--	--	--	-	-	-
Unigene108622_All	233	gi|302832958|ref|XP_002948043.1|	40.8	6.00E-06	hypothetical protein VOLCADRAFT_88258 [Volvox carteri f. nagariensis] >gi|300266845|gb|EFJ51031.1| hypothetical protein VOLCADRAFT_88258 [Volvox carteri f. nagariensis]	--	--	--	--	--	--	--	--	--	--	--	--	--	--	-	-	-
Unigene108628_All	315	--	--	--	--	--	--	--	--	--	--	--	--	--	--	--	--	--	--	-	-	-
Unigene108636_All	242	--	--	--	--	--	--	--	--	--	--	--	--	--	--	--	--	--	--	-	-	-
Unigene108657_All	201	--	--	--	--	--	--	--	--	--	--	--	--	--	--	--	--	--	--	-	-	-
Unigene108684_All	212	--	--	--	--	--	--	--	--	--	--	--	--	--	--	--	--	--	--	-	-	-
Unigene108725_All	209	gi|298711620|emb|CBJ32677.1|	53.1	1.00E-06	BiP [Ectocarpus siliculosus]	sp|P38788|SSZ1_YEAST	83.2	5.00E-16	Ribosome-associated complex subunit SSZ1 OS=Saccharomyces cerevisiae (strain ATCC 204508 / S288c) GN=SSZ1 PE=1 SV=2	YHR064c	83.2	1.00E-16	COG0443	Molecular chaperone	K03283	2.00E-06	48.1	rcu:RCOM_0464250	heat shock 70kDa protein 1/8	-	-	-
Unigene108744_All	289	--	--	--	--	--	--	--	--	--	--	--	--	--	--	--	--	--	--	-	-	-
Unigene108748_All	220	--	--	--	--	--	--	--	--	--	--	--	--	--	--	--	--	--	--	-	-	-
Unigene108770_All	207	--	--	--	--	--	--	--	--	--	--	--	--	--	--	--	--	--	--	-	-	-
Unigene108828_All	244	--	--	--	--	--	--	--	--	--	--	--	--	--	--	--	--	--	--	-	-	-
Unigene108841_All	215	--	--	--	--	--	--	--	--	--	--	--	--	--	--	--	--	--	--	-	-	-
Unigene108849_All	247	--	--	--	--	--	--	--	--	--	--	--	--	--	--	--	--	--	--	-	-	-
Unigene108855_All	248	--	--	--	--	--	--	--	--	--	--	--	--	--	--	--	--	--	--	-	-	-
Unigene108863_All	200	--	--	--	--	--	--	--	--	--	--	--	--	--	--	--	--	--	--	-	-	-
Unigene108878_All	285	--	--	--	--	--	--	--	--	--	--	--	--	--	--	--	--	--	--	-	-	-
Unigene108919_All	234	--	--	--	--	--	--	--	--	--	--	--	--	--	--	--	--	--	--	-	-	-
Unigene108945_All	267	--	--	--	--	--	--	--	--	--	--	--	--	--	--	--	--	--	--	-	-	-
Unigene108977_All	236	--	--	--	--	--	--	--	--	--	--	--	--	--	--	--	--	--	--	-	-	-
Unigene108986_All	203	--	--	--	--	--	--	--	--	--	--	--	--	--	--	--	--	--	--	-	-	-
Unigene109009_All	222	gi|124359981|gb|ABN07997.1|	55.1	3.00E-07	contains similarity to reverse trancriptase , related [Medicago truncatula]	--	--	--	--	--	--	--	--	--	--	--	--	--	--	-	-	-
Unigene109119_All	208	gi|326504378|dbj|BAJ91021.1|	82	2.00E-15	predicted protein [Hordeum vulgare subsp. vulgare]	sp|Q9CPY6|CQ039_MOUSE	60.8	2.00E-09	Uncharacterized protein C17orf39 homolog OS=Mus musculus PE=2 SV=1	SPAC3H1.14	48.9	2.00E-06	COG5073	Vacuolar import and degradation protein	--	--	--	--	--	-	-	-
Unigene109199_All	221	--	--	--	--	--	--	--	--	--	--	--	--	--	--	--	--	--	--	-	-	-
Unigene10926_All	254	gi|297723845|ref|NP_001174286.1|	125	2.00E-28	Os05g0235100 [Oryza sativa Japonica Group] >gi|255676152|dbj|BAH93014.1| Os05g0235100 [Oryza sativa Japonica Group]	sp|P92519|M810_ARATH	85.9	7.00E-17	Uncharacterized mitochondrial protein AtMg00810 OS=Arabidopsis thaliana GN=AtMg00810 PE=4 SV=1	--	--	--	--	--	K10760	7.00E-09	56.2	vvi:100247527	adenylate isopentenyltransferase (cytokinin synthase)	GO:0006259//DNA metabolic process;GO:0006091//generation of precursor metabolites and energy	GO:0016209//antioxidant activity;GO:0003676//nucleic acid binding	GO:0043231//intracellular membrane-bounded organelle
Unigene109368_All	249	--	--	--	--	--	--	--	--	--	--	--	--	--	--	--	--	--	--	-	-	-
Unigene10937_All	268	--	--	--	--	--	--	--	--	--	--	--	--	--	--	--	--	--	--	-	-	-
Unigene109397_All	261	gi|2500716|sp|Q41359.1|PR1_SAMNI	62.8	1.00E-09	RecName: Full=Pathogenesis-related protein PR-1 type; Flags: Precursor >gi|603886|emb|CAA87071.1| pathogenesis-related protein, PR-1 type [Sambucus nigra]	sp|Q41359|PR1_SAMNI	62.8	7.00E-10	Pathogenesis-related protein PR-1 type OS=Sambucus nigra PE=2 SV=1	--	--	--	--	--	K13449	2.00E-09	57.8	rcu:RCOM_1381930	pathogenesis-related protein 1	-	-	-
Unigene109406_All	240	--	--	--	--	--	--	--	--	--	--	--	--	--	--	--	--	--	--	-	-	-
Unigene109408_All	286	gi|294462275|gb|ADE76687.1|	59.3	1.00E-08	unknown [Picea sitchensis]	sp|Q5UP73|YR614_MIMIV	51.6	1.00E-06	Putative band 7 family protein R614 OS=Acanthamoeba polyphaga mimivirus GN=MIMI_R614 PE=3 SV=1	--	--	--	--	--	--	--	--	--	--	-	-	-
Unigene109513_All	323	gi|133711804|gb|ABO36622.1|	144	4.00E-34	copia LTR rider [Solanum lycopersicum] >gi|133711819|gb|ABO36636.1| copia LTR rider [Solanum lycopersicum]	sp|P10978|POLX_TOBAC	123	1.00E-29	Retrovirus-related Pol polyprotein from transposon TNT 1-94 OS=Nicotiana tabacum PE=2 SV=1	--	--	--	--	--	--	--	--	--	--	GO:0006259//DNA metabolic process	GO:0046914//transition metal ion binding;GO:0003676//nucleic acid binding	-
Unigene109540_All	265	gi|105922450|gb|ABF81417.1|	92.4	2.00E-18	TIR-NBS-LRR type disease resistance protein [Populus trichocarpa]	sp|P92519|M810_ARATH	70.5	3.00E-12	Uncharacterized mitochondrial protein AtMg00810 OS=Arabidopsis thaliana GN=AtMg00810 PE=4 SV=1	--	--	--	--	--	--	--	--	--	--	GO:0009987//cellular process;GO:0008152//metabolic process	GO:0046872//metal ion binding;GO:0003676//nucleic acid binding	-
Unigene109554_All	326	--	--	--	--	--	--	--	--	--	--	--	--	--	--	--	--	--	--	-	-	-
Unigene10956_All	278	--	--	--	--	--	--	--	--	--	--	--	--	--	--	--	--	--	--	-	-	-
Unigene10957_All	228	--	--	--	--	--	--	--	--	--	--	--	--	--	--	--	--	--	--	-	-	-
Unigene109612_All	245	--	--	--	--	--	--	--	--	--	--	--	--	--	--	--	--	--	--	-	-	-
Unigene109620_All	360	--	--	--	--	--	--	--	--	--	--	--	--	--	--	--	--	--	--	-	-	-
Unigene109640_All	278	--	--	--	--	--	--	--	--	--	--	--	--	--	--	--	--	--	--	-	-	-
Unigene109679_All	253	--	--	--	--	--	--	--	--	--	--	--	--	--	--	--	--	--	--	-	-	-
Unigene109721_All	348	gi|87241158|gb|ABD33016.1|	52.8	1.00E-06	Transcription Factor IIF, Rap30/Rap74, interaction [Medicago truncatula]	sp|Q5UQ57|UBC2_MIMIV	57.8	2.00E-08	Probable ubiquitin-conjugating enzyme E2 L709 OS=Acanthamoeba polyphaga mimivirus GN=MIMI_L709 PE=3 SV=1	YKR072c	47	8.00E-06	COG0452	Phosphopantothenoylcysteine synthetase/decarboxylase	K03138	7.00E-07	49.7	pop:POPTR_1080142	transcription initiation factor TFIIF alpha subunit	-	-	-
Unigene109754_All	211	gi|227438239|gb|ACP30609.1|	90.9	4.00E-18	disease resistance protein [Brassica rapa subsp. pekinensis]	--	--	--	--	--	--	--	--	--	--	--	--	--	--	GO:0006952//defense response;GO:0012501//programmed cell death;GO:0006810//transport;GO:0006260//DNA replication;GO:0019538//protein metabolic process;GO:0006325//chromatin organization	GO:0003676//nucleic acid binding;GO:0004672//protein kinase activity;GO:0004175//endopeptidase activity;GO:0004872//receptor activity;GO:0034061;GO:0032559//adenyl ribonucleotide binding	GO:0031224//intrinsic to membrane;GO:0043231//intracellular membrane-bounded organelle;GO:0044427//chromosomal part
Unigene109759_All	251	--	--	--	--	--	--	--	--	--	--	--	--	--	--	--	--	--	--	-	-	-
Unigene109776_All	303	--	--	--	--	--	--	--	--	--	--	--	--	--	--	--	--	--	--	-	-	-
Unigene109851_All	269	--	--	--	--	--	--	--	--	--	--	--	--	--	--	--	--	--	--	-	-	-
Unigene109891_All	280	--	--	--	--	--	--	--	--	--	--	--	--	--	--	--	--	--	--	-	-	-
Unigene109909_All	204	--	--	--	--	--	--	--	--	--	--	--	--	--	--	--	--	--	--	-	-	-
Unigene109996_All	280	--	--	--	--	--	--	--	--	--	--	--	--	--	--	--	--	--	--	-	-	-
Unigene110003_All	375	--	--	--	--	--	--	--	--	--	--	--	--	--	--	--	--	--	--	-	-	-
Unigene110017_All	237	--	--	--	--	--	--	--	--	--	--	--	--	--	--	--	--	--	--	-	-	-
Unigene11001_All	409	gi|1155068|emb|CAA64425.1|	51.2	4.00E-06	cell wall-plasma membrane linker protein [Brassica napus]	sp|Q01443|SSP2_PLAYO	51.2	2.00E-06	Sporozoite surface protein 2 OS=Plasmodium yoelii yoelii GN=SSP2 PE=1 SV=2	--	--	--	--	--	--	--	--	--	--	-	-	-
Unigene11002_All	295	--	--	--	--	--	--	--	--	--	--	--	--	--	--	--	--	--	--	-	-	-
Unigene110033_All	296	gi|2129709|pir||S65812	96.3	1.00E-19	RNA-directed DNA polymerase (EC 2.7.7.49) (clone DW15) - Arabidopsis thaliana retrotransposon Ta11-1 >gi|976278|gb|AAA75254.1| reverse transcriptase [Arabidopsis thaliana]	sp|P93295|M310_ARATH	77.8	2.00E-14	Uncharacterized mitochondrial protein AtMg00310 OS=Arabidopsis thaliana GN=AtMg00310 PE=4 SV=1	--	--	--	--	--	--	--	--	--	--	GO:0006260//DNA replication	GO:0003676//nucleic acid binding;GO:0034061	GO:0043231//intracellular membrane-bounded organelle
Unigene110092_All	248	--	--	--	--	--	--	--	--	--	--	--	--	--	--	--	--	--	--	-	-	-
Unigene110102_All	241	--	--	--	--	--	--	--	--	--	--	--	--	--	--	--	--	--	--	-	-	-
Unigene110103_All	230	--	--	--	--	--	--	--	--	--	--	--	--	--	--	--	--	--	--	-	-	-
Unigene110161_All	200	--	--	--	--	--	--	--	--	--	--	--	--	--	--	--	--	--	--	-	-	-
Unigene110191_All	249	--	--	--	--	--	--	--	--	--	--	--	--	--	--	--	--	--	--	-	-	-
Unigene110194_All	305	--	--	--	--	--	--	--	--	--	--	--	--	--	--	--	--	--	--	-	-	-
Unigene110232_All	201	--	--	--	--	--	--	--	--	--	--	--	--	--	--	--	--	--	--	-	-	-
Unigene11023_All	213	gi|8778610|gb|AAF79618.1|AC027665_19	61.6	3.00E-09	F5M15.26 [Arabidopsis thaliana]	--	--	--	--	--	--	--	--	--	--	--	--	--	--	-	-	-
Unigene110345_All	246	--	--	--	--	--	--	--	--	--	--	--	--	--	--	--	--	--	--	-	-	-
Unigene110362_All	288	gi|301110618|ref|XP_002904389.1|	78.6	2.00E-14	DnaJ subfamily C member 2 protein [Phytophthora infestans T30-4] >gi|262096515|gb|EEY54567.1| DnaJ subfamily C member 2 protein [Phytophthora infestans T30-4]	sp|P32527|ZUO1_YEAST	160	3.00E-39	Zuotin OS=Saccharomyces cerevisiae (strain ATCC 204508 / S288c) GN=ZUO1 PE=1 SV=1	YGR285c	160	7.00E-40	COG5269	Ribosome-associated chaperone zuotin	K09522	2.00E-14	74.7	pop:POPTR_555116	DnaJ homolog subfamily C member 2	-	-	-
Unigene110372_All	324	gi|115466626|ref|NP_001056912.1|	138	2.00E-32	Os06g0166100 [Oryza sativa Japonica Group] >gi|113594952|dbj|BAF18826.1| Os06g0166100 [Oryza sativa Japonica Group]	sp|Q9SZL8|FRS5_ARATH	108	8.00E-24	Protein FAR1-RELATED SEQUENCE 5 OS=Arabidopsis thaliana GN=FRS5 PE=2 SV=1	--	--	--	--	--	--	--	--	--	--	-	GO:0005488//binding	-
Unigene110381_All	237	gi|158828300|gb|ABW81175.1|	60.1	9.00E-09	non-LTR retrotransposon transposase [Arabidopsis cebennensis]	sp|P0C2F6|RNHX1_ARATH	57	4.00E-08	Putative ribonuclease H protein At1g65750 OS=Arabidopsis thaliana GN=At1g65750 PE=3 SV=1	--	--	--	--	--	--	--	--	--	--	-	-	-
Unigene110399_All	210	--	--	--	--	--	--	--	--	--	--	--	--	--	--	--	--	--	--	-	-	-
Unigene11039_All	354	--	--	--	--	--	--	--	--	--	--	--	--	--	--	--	--	--	--	-	-	-
Unigene110442_All	372	--	--	--	--	--	--	--	--	--	--	--	--	--	--	--	--	--	--	-	-	-
Unigene110453_All	235	gi|56155209|gb|AAV80394.1|	60.1	9.00E-09	polyprotein [Hordeum vulgare subsp. vulgare]	--	--	--	--	--	--	--	--	--	--	--	--	--	--	GO:0006260//DNA replication;GO:0019538//protein metabolic process;GO:0006325//chromatin organization	GO:0003676//nucleic acid binding;GO:0004175//endopeptidase activity;GO:0046914//transition metal ion binding;GO:0034061	GO:0043231//intracellular membrane-bounded organelle;GO:0044427//chromosomal part;GO:0031410//cytoplasmic vesicle
Unigene110479_All	247	--	--	--	--	--	--	--	--	--	--	--	--	--	--	--	--	--	--	-	-	-
Unigene110490_All	243	--	--	--	--	--	--	--	--	--	--	--	--	--	--	--	--	--	--	-	-	-
Unigene11050_All	449	--	--	--	--	--	--	--	--	--	--	--	--	--	--	--	--	--	--	-	-	-
Unigene110540_All	270	--	--	--	--	--	--	--	--	--	--	--	--	--	--	--	--	--	--	-	-	-
Unigene110560_All	247	--	--	--	--	--	--	--	--	--	--	--	--	--	--	--	--	--	--	-	-	-
Unigene110620_All	237	--	--	--	--	--	--	--	--	--	--	--	--	--	--	--	--	--	--	-	-	-
Unigene110642_All	329	--	--	--	--	--	--	--	--	--	--	--	--	--	--	--	--	--	--	-	-	-
Unigene11067_All	360	--	--	--	--	--	--	--	--	--	--	--	--	--	--	--	--	--	--	-	-	-
Unigene110699_All	352	gi|307136175|gb|ADN34016.1|	86.7	8.00E-17	ty3-gypsy retrotransposon protein [Cucumis melo subsp. melo]	sp|P41479|Y091_NPVAC	37	7.00E-06	Uncharacterized 24.1 kDa protein in LEF4-P33 intergenic region OS=Autographa californica nuclear polyhedrosis virus PE=4 SV=1	--	--	--	--	--	--	--	--	--	--	GO:0009987//cellular process;GO:0044238//primary metabolic process;GO:0043170	GO:0005488//binding	GO:0005622//intracellular
Unigene110713_All	276	gi|113205198|gb|ABI34293.1|	67.4	5.00E-11	Integrase core domain containing protein [Solanum demissum]	--	--	--	--	--	--	--	--	--	--	--	--	--	--	GO:0044260;GO:0090304	GO:0003676//nucleic acid binding;GO:0003824//catalytic activity	-
Unigene110715_All	305	--	--	--	--	--	--	--	--	--	--	--	--	--	--	--	--	--	--	-	-	-
Unigene110773_All	424	gi|12322008|gb|AAG51046.1|AC069473_8	201	2.00E-51	gypsy/Ty-3 retroelement polyprotein; 69905-74404 [Arabidopsis thaliana] >gi|10998138|dbj|BAB03109.1| retroelement pol polyprotein [Arabidopsis thaliana]	sp|Q9UR07|RTF23_SCHPO	87.8	2.00E-17	Retrotransposable element Tf2 155 kDa protein type 3 OS=Schizosaccharomyces pombe (strain ATCC 38366 / 972) GN=Tf2-11 PE=4 SV=1	SPAC9.04	87.8	6.00E-18	COG2801	Transposase and inactivated derivatives	--	--	--	--	--	GO:0006260//DNA replication	GO:0003676//nucleic acid binding;GO:0034061	GO:0043229//intracellular organelle
Unigene110846_All	217	--	--	--	--	--	--	--	--	--	--	--	--	--	--	--	--	--	--	-	-	-
Unigene110869_All	215	--	--	--	--	--	--	--	--	--	--	--	--	--	--	--	--	--	--	-	-	-
Unigene11089_All	312	--	--	--	--	--	--	--	--	--	--	--	--	--	--	--	--	--	--	-	-	-
Unigene110917_All	221	--	--	--	--	--	--	--	--	--	--	--	--	--	--	--	--	--	--	-	-	-
Unigene110973_All	248	--	--	--	--	--	--	--	--	--	--	--	--	--	--	--	--	--	--	-	-	-
Unigene110978_All	200	--	--	--	--	--	--	--	--	--	--	--	--	--	--	--	--	--	--	-	-	-
Unigene110985_All	249	--	--	--	--	--	--	--	--	--	--	--	--	--	--	--	--	--	--	-	-	-
Unigene110989_All	206	gi|261865347|gb|ACY01928.1|	68.2	3.00E-11	hypothetical protein [Beta vulgaris]	--	--	--	--	--	--	--	--	--	--	--	--	--	--	-	-	-
Unigene110998_All	245	--	--	--	--	--	--	--	--	--	--	--	--	--	--	--	--	--	--	-	-	-
Unigene11104_All	262	--	--	--	--	--	--	--	--	--	--	--	--	--	--	--	--	--	--	-	-	-
Unigene111068_All	239	--	--	--	--	--	--	--	--	--	--	--	--	--	--	--	--	--	--	-	-	-
Unigene111078_All	257	gi|87162824|gb|ABD28619.1|	49.3	7.00E-10	Endonuclease/exonuclease/phosphatase [Medicago truncatula]	--	--	--	--	--	--	--	--	--	--	--	--	--	--	-	-	-
Unigene111095_All	277	--	--	--	--	--	--	--	--	--	--	--	--	--	--	--	--	--	--	-	-	-
Unigene111138_All	256	--	--	--	--	--	--	--	--	--	--	--	--	--	--	--	--	--	--	-	-	-
Unigene111152_All	296	--	--	--	--	--	--	--	--	--	--	--	--	--	--	--	--	--	--	-	-	-
Unigene111159_All	238	--	--	--	--	--	--	--	--	--	--	--	--	--	--	--	--	--	--	-	-	-
Unigene111203_All	267	--	--	--	--	--	--	--	--	--	--	--	--	--	--	--	--	--	--	-	-	-
Unigene111241_All	395	gi|158828152|gb|ABW81031.1|	55.1	3.00E-07	LTRGag-pol-polymerase 3 [Arabidopsis lyrata subsp. lyrata]	--	--	--	--	--	--	--	--	--	--	--	--	--	--	-	-	-
Unigene11128_All	315	--	--	--	--	--	--	--	--	--	--	--	--	--	--	--	--	--	--	-	-	-
Unigene111312_All	382	--	--	--	--	sp|Q8MP30|Y7791_DICDI	62.8	7.00E-10	Uncharacterized histidine-rich protein DDB_G0274557 OS=Dictyostelium discoideum GN=DDB_G0274557 PE=4 SV=1	--	--	--	--	--	--	--	--	--	--	-	-	-
Unigene111329_All	276	--	--	--	--	--	--	--	--	--	--	--	--	--	--	--	--	--	--	-	-	-
Unigene111353_All	213	gi|224001232|ref|XP_002290288.1|	115	1.00E-25	glyceraldehyde-3-phosphate dehydrogenase [Thalassiosira pseudonana CCMP1335] >gi|220973710|gb|EED92040.1| glyceraldehyde-3-phosphate dehydrogenase [Thalassiosira pseudonana CCMP1335]	sp|P35143|G3P_COLGL	134	2.00E-31	Glyceraldehyde-3-phosphate dehydrogenase OS=Colletotrichum gloeosporioides GN=GPDA PE=2 SV=1	SPBC32F12.11	97.4	5.00E-21	COG0057	Glyceraldehyde-3-phosphate dehydrogenase/erythrose-4-phosphate dehydrogenase	K00134	8.00E-26	112	zma:100282981	glyceraldehyde 3-phosphate dehydrogenase [EC:1.2.1.12]	GO:0019318//hexose metabolic process	GO:0008943//glyceraldehyde-3-phosphate dehydrogenase activity;GO:0000166//nucleotide binding	GO:0043231//intracellular membrane-bounded organelle
Unigene111491_All	325	--	--	--	--	--	--	--	--	--	--	--	--	--	--	--	--	--	--	-	-	-
Unigene111504_All	267	--	--	--	--	--	--	--	--	--	--	--	--	--	--	--	--	--	--	-	-	-
Unigene111551_All	273	--	--	--	--	--	--	--	--	--	--	--	--	--	--	--	--	--	--	-	-	-
Unigene111556_All	364	--	--	--	--	--	--	--	--	--	--	--	--	--	--	--	--	--	--	-	-	-
Unigene111601_All	321	--	--	--	--	--	--	--	--	--	--	--	--	--	--	--	--	--	--	-	-	-
Unigene11160_All	277	--	--	--	--	--	--	--	--	--	--	--	--	--	--	--	--	--	--	-	-	-
Unigene111610_All	332	gi|14586969|gb|AAK70407.1|AF369930_2	89	2.00E-17	pol polyprotein [Citrus x paradisi]	--	--	--	--	--	--	--	--	--	--	--	--	--	--	-	GO:0005488//binding	-
Unigene111683_All	278	--	--	--	--	--	--	--	--	--	--	--	--	--	--	--	--	--	--	-	-	-
Unigene111737_All	209	--	--	--	--	--	--	--	--	--	--	--	--	--	--	--	--	--	--	-	-	-
Unigene11173_All	210	--	--	--	--	--	--	--	--	--	--	--	--	--	--	--	--	--	--	-	-	-
Unigene111755_All	217	--	--	--	--	--	--	--	--	--	--	--	--	--	--	--	--	--	--	-	-	-
Unigene111769_All	239	--	--	--	--	--	--	--	--	--	--	--	--	--	--	--	--	--	--	-	-	-
Unigene111824_All	313	--	--	--	--	--	--	--	--	--	--	--	--	--	--	--	--	--	--	-	-	-
Unigene111896_All	245	--	--	--	--	--	--	--	--	--	--	--	--	--	--	--	--	--	--	-	-	-
Unigene111901_All	214	--	--	--	--	--	--	--	--	--	--	--	--	--	--	--	--	--	--	-	-	-
Unigene111904_All	270	--	--	--	--	--	--	--	--	--	--	--	--	--	--	--	--	--	--	-	-	-
Unigene111906_All	233	--	--	--	--	--	--	--	--	--	--	--	--	--	--	--	--	--	--	-	-	-
Unigene111955_All	270	--	--	--	--	--	--	--	--	--	--	--	--	--	--	--	--	--	--	-	-	-
Unigene11195_All	209	--	--	--	--	--	--	--	--	--	--	--	--	--	--	--	--	--	--	-	-	-
Unigene111977_All	274	--	--	--	--	--	--	--	--	--	--	--	--	--	--	--	--	--	--	-	-	-
Unigene111993_All	206	--	--	--	--	--	--	--	--	--	--	--	--	--	--	--	--	--	--	-	-	-
Unigene111999_All	309	gi|115470211|ref|NP_001058704.1|	75.5	2.00E-13	Os07g0106200 [Oryza sativa Japonica Group] >gi|11991114|dbj|BAB19864.1| monosaccharide transporter 3 [Oryza sativa] >gi|113610240|dbj|BAF20618.1| Os07g0106200 [Oryza sativa Japonica Group]	sp|P23585|HXT2_YEAST	204	1.00E-52	High-affinity glucose transporter HXT2 OS=Saccharomyces cerevisiae (strain ATCC 204508 / S288c) GN=HXT2 PE=1 SV=1	sll0771	66.2	1.00E-11	COG0477	Permeases of the major facilitator superfamily	--	--	--	--	--	GO:0006810//transport	GO:0022891//substrate-specific transmembrane transporter activity	GO:0044464//cell part
Unigene112007_All	236	--	--	--	--	--	--	--	--	--	--	--	--	--	--	--	--	--	--	-	-	-
Unigene112021_All	230	--	--	--	--	--	--	--	--	--	--	--	--	--	--	--	--	--	--	-	-	-
Unigene112024_All	252	--	--	--	--	--	--	--	--	--	--	--	--	--	--	--	--	--	--	-	-	-
Unigene112032_All	269	--	--	--	--	--	--	--	--	--	--	--	--	--	--	--	--	--	--	-	-	-
Unigene112036_All	209	--	--	--	--	--	--	--	--	--	--	--	--	--	--	--	--	--	--	-	-	-
Unigene112071_All	259	--	--	--	--	--	--	--	--	--	--	--	--	--	--	--	--	--	--	-	-	-
Unigene112115_All	204	--	--	--	--	--	--	--	--	--	--	--	--	--	--	--	--	--	--	-	-	-
Unigene112139_All	207	--	--	--	--	--	--	--	--	--	--	--	--	--	--	--	--	--	--	-	-	-
Unigene112288_All	203	--	--	--	--	--	--	--	--	--	--	--	--	--	--	--	--	--	--	-	-	-
Unigene112292_All	210	--	--	--	--	--	--	--	--	--	--	--	--	--	--	--	--	--	--	-	-	-
Unigene112355_All	268	--	--	--	--	--	--	--	--	--	--	--	--	--	--	--	--	--	--	-	-	-
Unigene112367_All	244	--	--	--	--	--	--	--	--	--	--	--	--	--	--	--	--	--	--	-	-	-
Unigene11236_All	323	--	--	--	--	--	--	--	--	--	--	--	--	--	--	--	--	--	--	-	-	-
Unigene112409_All	226	--	--	--	--	--	--	--	--	--	--	--	--	--	--	--	--	--	--	-	-	-
Unigene112466_All	407	gi|18542918|gb|AAL75753.1|	110	5.00E-24	Putative helicase [Oryza sativa Japonica Group]	--	--	--	--	--	--	--	--	--	--	--	--	--	--	-	-	GO:0043231//intracellular membrane-bounded organelle
Unigene112508_All	341	gi|28558781|gb|AAO45752.1|	75.5	2.00E-13	pol protein [Cucumis melo subsp. melo]	--	--	--	--	--	--	--	--	--	--	--	--	--	--	GO:0006260//DNA replication;GO:0006325//chromatin organization	GO:0003676//nucleic acid binding;GO:0034061	GO:0044427//chromosomal part;GO:0043231//intracellular membrane-bounded organelle
Unigene112646_All	241	--	--	--	--	--	--	--	--	--	--	--	--	--	--	--	--	--	--	-	-	-
Unigene11264_All	203	--	--	--	--	--	--	--	--	--	--	--	--	--	--	--	--	--	--	-	-	-
Unigene112749_All	200	--	--	--	--	--	--	--	--	--	--	--	--	--	--	--	--	--	--	-	-	-
Unigene112755_All	217	--	--	--	--	--	--	--	--	--	--	--	--	--	--	--	--	--	--	-	-	-
Unigene112760_All	288	--	--	--	--	--	--	--	--	--	--	--	--	--	--	--	--	--	--	-	-	-
Unigene112793_All	300	--	--	--	--	--	--	--	--	--	--	--	--	--	--	--	--	--	--	-	-	-
Unigene112816_All	387	--	--	--	--	--	--	--	--	--	--	--	--	--	--	--	--	--	--	-	-	-
Unigene112955_All	245	--	--	--	--	--	--	--	--	--	--	--	--	--	--	--	--	--	--	-	-	-
Unigene112975_All	216	--	--	--	--	--	--	--	--	--	--	--	--	--	--	--	--	--	--	-	-	-
Unigene112978_All	206	--	--	--	--	--	--	--	--	--	--	--	--	--	--	--	--	--	--	-	-	-
Unigene112995_All	262	--	--	--	--	--	--	--	--	--	--	--	--	--	--	--	--	--	--	-	-	-
Unigene11301_All	219	--	--	--	--	--	--	--	--	--	--	--	--	--	--	--	--	--	--	-	-	-
Unigene113034_All	255	--	--	--	--	--	--	--	--	--	--	--	--	--	--	--	--	--	--	-	-	-
Unigene113080_All	201	--	--	--	--	--	--	--	--	--	--	--	--	--	--	--	--	--	--	-	-	-
Unigene113108_All	226	--	--	--	--	--	--	--	--	--	--	--	--	--	--	--	--	--	--	-	-	-
Unigene113111_All	218	--	--	--	--	--	--	--	--	--	--	--	--	--	--	--	--	--	--	-	-	-
Unigene113112_All	250	gi|223452302|gb|ACM89479.1|	108	2.00E-23	cysteine-rich protein [Glycine max]	sp|O65468|CRK8_ARATH	106	5.00E-23	Cysteine-rich receptor-like protein kinase 8 OS=Arabidopsis thaliana GN=CRK8 PE=2 SV=2	ML0897	47.4	7.00E-06	COG0515	Serine/threonine protein kinase	K00924	1.00E-12	68.6	ath:AT4G35600	[EC:2.7.1.-]	GO:0006464//protein modification process	GO:0004713//protein tyrosine kinase activity;GO:0032559//adenyl ribonucleotide binding	GO:0016020//membrane
Unigene113154_All	216	--	--	--	--	--	--	--	--	--	--	--	--	--	--	--	--	--	--	-	-	-
Unigene113164_All	368	--	--	--	--	--	--	--	--	--	--	--	--	--	--	--	--	--	--	-	-	-
Unigene113179_All	217	--	--	--	--	--	--	--	--	--	--	--	--	--	--	--	--	--	--	-	-	-
Unigene113189_All	296	gi|42567681|ref|NP_196213.2|	77.4	5.00E-14	ROP guanine nucleotide exchange factor 5 [Arabidopsis thaliana] >gi|332003560|gb|AED90943.1| ROP guanine nucleotide exchange factor 5 [Arabidopsis thaliana]	sp|Q93ZY2|ROGF1_ARATH	71.2	2.00E-12	Rop guanine nucleotide exchange factor 1 OS=Arabidopsis thaliana GN=ROPGEF1 PE=1 SV=2	--	--	--	--	--	--	--	--	--	--	-	GO:0016772//transferase activity, transferring phosphorus-containing groups;GO:0005088//Ras guanyl-nucleotide exchange factor activity	GO:0043231//intracellular membrane-bounded organelle
Unigene113274_All	253	gi|297821202|ref|XP_002878484.1|	77.8	4.00E-14	atoep16-4 [Arabidopsis lyrata subsp. lyrata] >gi|297324322|gb|EFH54743.1| atoep16-4 [Arabidopsis lyrata subsp. lyrata]	--	--	--	--	--	--	--	--	--	--	--	--	--	--	GO:0006810//transport	GO:0008320//protein transmembrane transporter activity	GO:0031968//organelle outer membrane
Unigene113305_All	445	--	--	--	--	--	--	--	--	--	--	--	--	--	--	--	--	--	--	-	-	-
Unigene113306_All	220	--	--	--	--	--	--	--	--	--	--	--	--	--	--	--	--	--	--	-	-	-
Unigene113354_All	235	--	--	--	--	--	--	--	--	--	--	--	--	--	--	--	--	--	--	-	-	-
Unigene11339_All	351	--	--	--	--	--	--	--	--	--	--	--	--	--	--	--	--	--	--	-	-	-
Unigene113424_All	279	--	--	--	--	--	--	--	--	--	--	--	--	--	--	--	--	--	--	-	-	-
Unigene113444_All	418	--	--	--	--	--	--	--	--	--	--	--	--	--	--	--	--	--	--	-	-	-
Unigene113460_All	206	--	--	--	--	--	--	--	--	--	--	--	--	--	--	--	--	--	--	-	-	-
Unigene113473_All	211	--	--	--	--	--	--	--	--	--	--	--	--	--	--	--	--	--	--	-	-	-
Unigene113485_All	293	--	--	--	--	--	--	--	--	--	--	--	--	--	--	--	--	--	--	-	-	-
Unigene113504_All	312	--	--	--	--	--	--	--	--	--	--	--	--	--	--	--	--	--	--	-	-	-
Unigene113510_All	282	--	--	--	--	--	--	--	--	--	--	--	--	--	--	--	--	--	--	-	-	-
Unigene113559_All	217	--	--	--	--	--	--	--	--	--	--	--	--	--	--	--	--	--	--	-	-	-
Unigene113595_All	270	--	--	--	--	--	--	--	--	--	--	--	--	--	--	--	--	--	--	-	-	-
Unigene113608_All	271	--	--	--	--	--	--	--	--	--	--	--	--	--	--	--	--	--	--	-	-	-
Unigene113650_All	300	--	--	--	--	--	--	--	--	--	--	--	--	--	--	--	--	--	--	-	-	-
Unigene113651_All	410	gi|1841468|emb|CAA71881.1|	94.7	3.00E-19	Tyrosyl-tRNA synthetase [Nicotiana tabacum]	sp|Q8TXZ2|SYY_METKA	49.7	6.00E-06	Tyrosyl-tRNA synthetase OS=Methanopyrus kandleri (strain AV19 / DSM 6324 / JCM 9639 / NBRC 100938) GN=tyrS PE=3 SV=1	MK0516	49.7	1.00E-06	COG0162	Tyrosyl-tRNA synthetase	K01866	7.00E-21	96.7	vvi:100251282	tyrosyl-tRNA synthetase [EC:6.1.1.1]	-	-	-
Unigene113761_All	288	--	--	--	--	--	--	--	--	--	--	--	--	--	--	--	--	--	--	-	-	-
Unigene113803_All	244	gi|298706775|emb|CBJ29698.1|	109	9.00E-24	Glucose-6-phosphate 1-dehydrogenase, cytoplasmic isoform 2 (G6PD6) (G6PDH6) [Ectocarpus siliculosus]	sp|P41764|G6PD_EMENI	162	8.00E-40	Glucose-6-phosphate 1-dehydrogenase OS=Emericella nidulans GN=gsdA PE=3 SV=2	YNL241c	117	7.00E-27	COG0364	Glucose-6-phosphate 1-dehydrogenase	K00036	7.00E-22	99.4	ppp:PHYPADRAFT_110277	glucose-6-phosphate 1-dehydrogenase [EC:1.1.1.49]	-	-	-
Unigene113816_All	201	--	--	--	--	--	--	--	--	--	--	--	--	--	--	--	--	--	--	-	-	-
Unigene113835_All	315	--	--	--	--	--	--	--	--	--	--	--	--	--	--	--	--	--	--	-	-	-
Unigene113844_All	226	--	--	--	--	--	--	--	--	--	--	--	--	--	--	--	--	--	--	-	-	-
Unigene113916_All	215	--	--	--	--	--	--	--	--	--	--	--	--	--	--	--	--	--	--	-	-	-
Unigene113929_All	266	--	--	--	--	--	--	--	--	--	--	--	--	--	--	--	--	--	--	-	-	-
Unigene113935_All	238	gi|19068018|gb|AAL11437.1|	59.7	1.00E-08	G-protein alpha subunit 1 [Phytophthora palmivora]	sp|Q05425|GPA1_NEUCR	166	4.00E-41	Guanine nucleotide-binding protein alpha-1 subunit OS=Neurospora crassa GN=gna-1 PE=2 SV=1	--	--	--	--	--	--	--	--	--	--	-	-	-
Unigene113940_All	236	--	--	--	--	--	--	--	--	--	--	--	--	--	--	--	--	--	--	-	-	-
Unigene113964_All	212	--	--	--	--	--	--	--	--	--	--	--	--	--	--	--	--	--	--	-	-	-
Unigene113984_All	221	--	--	--	--	--	--	--	--	--	--	--	--	--	--	--	--	--	--	-	-	-
Unigene113988_All	245	--	--	--	--	--	--	--	--	--	--	--	--	--	--	--	--	--	--	-	-	-
Unigene114041_All	203	--	--	--	--	--	--	--	--	--	--	--	--	--	--	--	--	--	--	-	-	-
Unigene114046_All	391	gi|38347369|emb|CAE04959.2|	49.3	5.00E-06	OSJNBa0070D17.10 [Oryza sativa Japonica Group]	--	--	--	--	--	--	--	--	--	--	--	--	--	--	-	-	-
Unigene114087_All	288	--	--	--	--	--	--	--	--	--	--	--	--	--	--	--	--	--	--	-	-	-
Unigene11411_All	701	gi|42572221|ref|NP_974205.1|	170	1.00E-41	uncharacterized protein [Arabidopsis thaliana] >gi|48310228|gb|AAT41779.1| At3g01435 [Arabidopsis thaliana] >gi|52218796|gb|AAU29468.1| At3g01435 [Arabidopsis thaliana] >gi|332640145|gb|AEE73666.1| uncharacterized protein [Arabidopsis thaliana]	--	--	--	--	--	--	--	--	--	--	--	--	--	--	GO:0006355//regulation of transcription, DNA-dependent	-	GO:0043234//protein complex
Unigene114124_All	340	--	--	--	--	sp|P39932|STL1_YEAST	48.9	1.00E-05	Sugar transporter STL1 OS=Saccharomyces cerevisiae (strain ATCC 204508 / S288c) GN=STL1 PE=1 SV=2	--	--	--	--	--	--	--	--	--	--	-	-	-
Unigene114163_All	320	--	--	--	--	--	--	--	--	--	--	--	--	--	--	--	--	--	--	-	-	-
Unigene114181_All	238	--	--	--	--	--	--	--	--	--	--	--	--	--	--	--	--	--	--	-	-	-
Unigene114203_All	292	--	--	--	--	--	--	--	--	--	--	--	--	--	--	--	--	--	--	-	-	-
Unigene114213_All	246	--	--	--	--	--	--	--	--	--	--	--	--	--	--	--	--	--	--	-	-	-
Unigene114216_All	236	--	--	--	--	--	--	--	--	--	--	--	--	--	--	--	--	--	--	-	-	-
Unigene114237_All	213	--	--	--	--	--	--	--	--	--	--	--	--	--	--	--	--	--	--	-	-	-
Unigene114266_All	269	--	--	--	--	--	--	--	--	--	--	--	--	--	--	--	--	--	--	-	-	-
Unigene11426_All	323	--	--	--	--	--	--	--	--	--	--	--	--	--	--	--	--	--	--	-	-	-
Unigene114303_All	214	--	--	--	--	--	--	--	--	--	--	--	--	--	--	--	--	--	--	-	-	-
Unigene114321_All	229	--	--	--	--	--	--	--	--	--	--	--	--	--	--	--	--	--	--	-	-	-
Unigene114323_All	228	--	--	--	--	--	--	--	--	--	--	--	--	--	--	--	--	--	--	-	-	-
Unigene114326_All	227	--	--	--	--	--	--	--	--	--	--	--	--	--	--	--	--	--	--	-	-	-
Unigene114367_All	262	--	--	--	--	--	--	--	--	--	--	--	--	--	--	--	--	--	--	-	-	-
Unigene114371_All	220	--	--	--	--	--	--	--	--	--	--	--	--	--	--	--	--	--	--	-	-	-
Unigene114379_All	226	--	--	--	--	--	--	--	--	--	--	--	--	--	--	--	--	--	--	-	-	-
Unigene114382_All	287	--	--	--	--	--	--	--	--	--	--	--	--	--	--	--	--	--	--	-	-	-
Unigene114398_All	314	--	--	--	--	--	--	--	--	--	--	--	--	--	--	--	--	--	--	-	-	-
Unigene114410_All	313	gi|297801556|ref|XP_002868662.1|	81.3	4.00E-15	metal-dependent phosphohydrolase HD domain-containing protein [Arabidopsis lyrata subsp. lyrata] >gi|297314498|gb|EFH44921.1| metal-dependent phosphohydrolase HD domain-containing protein [Arabidopsis lyrata subsp. lyrata]	sp|B0G107|SAMH1_DICDI	48.9	1.00E-05	Protein SAMHD1 homolog OS=Dictyostelium discoideum GN=DDB_G0272484 PE=3 SV=1	--	--	--	--	--	--	--	--	--	--	-	GO:0003824//catalytic activity	-
Unigene114435_All	203	--	--	--	--	--	--	--	--	--	--	--	--	--	--	--	--	--	--	-	-	-
Unigene114503_All	200	--	--	--	--	--	--	--	--	--	--	--	--	--	--	--	--	--	--	-	-	-
Unigene114505_All	253	--	--	--	--	--	--	--	--	--	--	--	--	--	--	--	--	--	--	-	-	-
Unigene114521_All	238	--	--	--	--	--	--	--	--	--	--	--	--	--	--	--	--	--	--	-	-	-
Unigene114547_All	201	--	--	--	--	--	--	--	--	--	--	--	--	--	--	--	--	--	--	-	-	-
Unigene114565_All	300	--	--	--	--	--	--	--	--	--	--	--	--	--	--	--	--	--	--	-	-	-
Unigene114603_All	213	--	--	--	--	--	--	--	--	--	--	--	--	--	--	--	--	--	--	-	-	-
Unigene114619_All	253	--	--	--	--	--	--	--	--	--	--	--	--	--	--	--	--	--	--	-	-	-
Unigene114725_All	257	--	--	--	--	--	--	--	--	--	--	--	--	--	--	--	--	--	--	-	-	-
Unigene114788_All	221	--	--	--	--	--	--	--	--	--	--	--	--	--	--	--	--	--	--	-	-	-
Unigene114800_All	286	--	--	--	--	--	--	--	--	--	--	--	--	--	--	--	--	--	--	-	-	-
Unigene114801_All	282	gi|256355113|ref|NP_001157807.1|	66.6	9.00E-11	LOC100302679 [Zea mays] >gi|241995293|gb|ACS74867.1| aminoaldehyde dehydrogenase 1 [Zea mays]	sp|Q4A0E7|ROCA_STAS1	63.5	4.00E-10	1-pyrroline-5-carboxylate dehydrogenase OS=Staphylococcus saprophyticus subsp. saprophyticus (strain ATCC 15305 / DSM 20229) GN=rocA PE=3 SV=1	SPAC922.07c	60.5	7.00E-10	COG1012	NAD-dependent aldehyde dehydrogenases	K00130	3.00E-11	63.9	osa:4345606	betaine-aldehyde dehydrogenase [EC:1.2.1.8]	-	-	-
Unigene114819_All	498	--	--	--	--	--	--	--	--	--	--	--	--	--	--	--	--	--	--	-	-	-
Unigene114832_All	212	gi|34761718|gb|AAQ82031.1|	57	7.00E-08	pol [Pisum sativum]	--	--	--	--	--	--	--	--	--	--	--	--	--	--	GO:0006259//DNA metabolic process;GO:0034645	GO:0003676//nucleic acid binding	-
Unigene114847_All	215	--	--	--	--	--	--	--	--	--	--	--	--	--	--	--	--	--	--	-	-	-
Unigene11485_All	359	--	--	--	--	--	--	--	--	--	--	--	--	--	--	--	--	--	--	-	-	-
Unigene114901_All	253	--	--	--	--	--	--	--	--	--	--	--	--	--	--	--	--	--	--	-	-	-
Unigene114931_All	256	--	--	--	--	--	--	--	--	--	--	--	--	--	--	--	--	--	--	-	-	-
Unigene115128_All	234	--	--	--	--	--	--	--	--	--	--	--	--	--	--	--	--	--	--	-	-	-
Unigene115155_All	210	--	--	--	--	--	--	--	--	--	--	--	--	--	--	--	--	--	--	-	-	-
Unigene115237_All	241	--	--	--	--	--	--	--	--	--	--	--	--	--	--	--	--	--	--	-	-	-
Unigene115268_All	258	--	--	--	--	--	--	--	--	--	--	--	--	--	--	--	--	--	--	-	-	-
Unigene115273_All	293	--	--	--	--	--	--	--	--	--	--	--	--	--	--	--	--	--	--	-	-	-
Unigene115311_All	254	--	--	--	--	--	--	--	--	--	--	--	--	--	--	--	--	--	--	-	-	-
Unigene115357_All	574	gi|6523547|emb|CAB62280.1|	72	5.00E-12	hydroxyproline-rich glycoprotein DZ-HRGP [Volvox carteri f. nagariensis]	sp|P41479|Y091_NPVAC	72.4	2.00E-12	Uncharacterized 24.1 kDa protein in LEF4-P33 intergenic region OS=Autographa californica nuclear polyhedrosis virus PE=4 SV=1	slr0599	50.4	2.00E-06	COG0515	Serine/threonine protein kinase	--	--	--	--	--	-	-	GO:0044464//cell part
Unigene115380_All	206	--	--	--	--	--	--	--	--	--	--	--	--	--	--	--	--	--	--	-	-	-
Unigene115432_All	229	--	--	--	--	--	--	--	--	--	--	--	--	--	--	--	--	--	--	-	-	-
Unigene115447_All	220	--	--	--	--	--	--	--	--	--	--	--	--	--	--	--	--	--	--	-	-	-
Unigene115458_All	202	--	--	--	--	--	--	--	--	--	--	--	--	--	--	--	--	--	--	-	-	-
Unigene115472_All	279	--	--	--	--	--	--	--	--	--	--	--	--	--	--	--	--	--	--	-	-	-
Unigene115490_All	236	--	--	--	--	--	--	--	--	--	--	--	--	--	--	--	--	--	--	-	-	-
Unigene115526_All	314	--	--	--	--	--	--	--	--	--	--	--	--	--	--	--	--	--	--	-	-	-
Unigene115528_All	213	--	--	--	--	--	--	--	--	--	--	--	--	--	--	--	--	--	--	-	-	-
Unigene115534_All	301	--	--	--	--	--	--	--	--	--	--	--	--	--	--	--	--	--	--	-	-	-
Unigene115535_All	214	gi|21326139|gb|AAM47598.1|	50.1	9.00E-06	NBS/LRR resistance protein-like protein [Capsicum annuum]	--	--	--	--	--	--	--	--	--	--	--	--	--	--	-	-	-
Unigene115539_All	317	--	--	--	--	--	--	--	--	--	--	--	--	--	--	--	--	--	--	-	-	-
Unigene115560_All	268	--	--	--	--	--	--	--	--	--	--	--	--	--	--	--	--	--	--	-	-	-
Unigene115655_All	434	--	--	--	--	--	--	--	--	--	--	--	--	--	--	--	--	--	--	-	-	-
Unigene115785_All	396	--	--	--	--	--	--	--	--	--	--	--	--	--	--	--	--	--	--	-	-	-
Unigene115836_All	237	--	--	--	--	--	--	--	--	--	--	--	--	--	--	--	--	--	--	-	-	-
Unigene115845_All	273	--	--	--	--	--	--	--	--	--	--	--	--	--	--	--	--	--	--	-	-	-
Unigene115926_All	231	gi|159482366|ref|XP_001699242.1|	63.5	8.00E-10	nucleolar protein, small subunit of H/ACA snoRNPs [Chlamydomonas reinhardtii] >gi|158273089|gb|EDO98882.1| nucleolar protein, small subunit of H/ACA snoRNPs [Chlamydomonas reinhardtii]	sp|P32495|NHP2_YEAST	60.1	4.00E-09	H/ACA ribonucleoprotein complex subunit 2 OS=Saccharomyces cerevisiae (strain ATCC 204508 / S288c) GN=NHP2 PE=1 SV=2	YDL208w	60.1	1.00E-09	COG1358	Ribosomal protein HS6-type (S12/L30/L7a)	K11129	4.00E-11	63.5	cre:CHLREDRAFT_193640	H/ACA ribonucleoprotein complex subunit 2	-	-	-
Unigene115930_All	259	--	--	--	--	--	--	--	--	--	--	--	--	--	--	--	--	--	--	-	-	-
Unigene115934_All	213	--	--	--	--	--	--	--	--	--	--	--	--	--	--	--	--	--	--	-	-	-
Unigene115952_All	239	--	--	--	--	--	--	--	--	--	--	--	--	--	--	--	--	--	--	-	-	-
Unigene115981_All	228	--	--	--	--	--	--	--	--	--	--	--	--	--	--	--	--	--	--	-	-	-
Unigene116005_All	200	--	--	--	--	--	--	--	--	--	--	--	--	--	--	--	--	--	--	-	-	-
Unigene116048_All	265	--	--	--	--	--	--	--	--	--	--	--	--	--	--	--	--	--	--	-	-	-
Unigene116062_All	260	gi|332322118|emb|CCA66020.1|	70.1	8.00E-12	hypothetical protein [Beta vulgaris subsp. vulgaris]	--	--	--	--	--	--	--	--	--	--	--	--	--	--	-	-	-
Unigene116098_All	234	--	--	--	--	--	--	--	--	--	--	--	--	--	--	--	--	--	--	-	-	-
Unigene116117_All	234	--	--	--	--	--	--	--	--	--	--	--	--	--	--	--	--	--	--	-	-	-
Unigene116120_All	280	gi|8843739|dbj|BAA97287.1|	51.6	3.00E-06	retroelement pol polyprotein-like [Arabidopsis thaliana]	--	--	--	--	--	--	--	--	--	--	--	--	--	--	-	GO:0005488//binding	-
Unigene116158_All	312	--	--	--	--	--	--	--	--	--	--	--	--	--	--	--	--	--	--	-	-	-
Unigene116183_All	211	--	--	--	--	--	--	--	--	--	--	--	--	--	--	--	--	--	--	-	-	-
Unigene116231_All	208	--	--	--	--	--	--	--	--	--	--	--	--	--	--	--	--	--	--	-	-	-
Unigene116238_All	225	--	--	--	--	--	--	--	--	--	--	--	--	--	--	--	--	--	--	-	-	-
Unigene116472_All	277	--	--	--	--	--	--	--	--	--	--	--	--	--	--	--	--	--	--	-	-	-
Unigene116546_All	246	--	--	--	--	--	--	--	--	--	--	--	--	--	--	--	--	--	--	-	-	-
Unigene116635_All	201	--	--	--	--	--	--	--	--	--	--	--	--	--	--	--	--	--	--	-	-	-
Unigene116637_All	359	gi|307136196|gb|ADN34034.1|	77	3.00E-16	gypsy/ty3 element polyprotein [Cucumis melo subsp. melo]	--	--	--	--	--	--	--	--	--	--	--	--	--	--	GO:0044260;GO:0019538//protein metabolic process	GO:0005488//binding;GO:0003824//catalytic activity	-
Unigene116717_All	325	--	--	--	--	--	--	--	--	--	--	--	--	--	--	--	--	--	--	-	-	-
Unigene116754_All	202	--	--	--	--	--	--	--	--	--	--	--	--	--	--	--	--	--	--	-	-	-
Unigene116776_All	330	--	--	--	--	--	--	--	--	--	--	--	--	--	--	--	--	--	--	-	-	-
Unigene116933_All	206	--	--	--	--	--	--	--	--	--	--	--	--	--	--	--	--	--	--	-	-	-
Unigene117002_All	355	--	--	--	--	--	--	--	--	--	--	--	--	--	--	--	--	--	--	-	-	-
Unigene117032_All	309	--	--	--	--	--	--	--	--	--	--	--	--	--	--	--	--	--	--	-	-	-
Unigene117068_All	240	--	--	--	--	--	--	--	--	--	--	--	--	--	--	--	--	--	--	-	-	-
Unigene117129_All	258	--	--	--	--	--	--	--	--	--	--	--	--	--	--	--	--	--	--	-	-	-
Unigene117146_All	548	gi|30689439|ref|NP_850396.1|	67	1.00E-10	uncharacterized protein [Arabidopsis thaliana] >gi|330255203|gb|AEC10297.1| uncharacterized protein [Arabidopsis thaliana]	--	--	--	--	--	--	--	--	--	--	--	--	--	--	-	-	-
Unigene117150_All	277	gi|295640957|gb|ADG22608.1|	117	4.00E-26	diacylglycerol acyltransferase type 2 [Olea europaea]	sp|Q9ASU1|DGAT2_ARATH	106	4.00E-23	Diacylglycerol O-acyltransferase 2 OS=Arabidopsis thaliana GN=DGAT2 PE=2 SV=1	--	--	--	--	--	--	--	--	--	--	-	-	-
Unigene117153_All	415	gi|115480445|ref|NP_001063816.1|	85.1	2.00E-16	Os09g0541700 [Oryza sativa Japonica Group] >gi|113632049|dbj|BAF25730.1| Os09g0541700 [Oryza sativa Japonica Group]	--	--	--	--	--	--	--	--	--	--	--	--	--	--	-	-	-
Unigene117156_All	283	--	--	--	--	--	--	--	--	--	--	--	--	--	--	--	--	--	--	-	-	-
Unigene117180_All	231	gi|227206234|dbj|BAH57172.1|	119	2.00E-26	AT5G09880 [Arabidopsis thaliana]	sp|Q5RC80|RBM39_PONAB	74.3	2.00E-13	RNA-binding protein 39 OS=Pongo abelii GN=RBM39 PE=2 SV=1	--	--	--	--	--	K13091	4.00E-30	126	pop:POPTR_716366	RNA-binding protein 39	-	-	-
Unigene117203_All	343	gi|297803538|ref|XP_002869653.1|	60.1	8.00E-09	predicted protein [Arabidopsis lyrata subsp. lyrata] >gi|297315489|gb|EFH45912.1| predicted protein [Arabidopsis lyrata subsp. lyrata]	--	--	--	--	--	--	--	--	--	--	--	--	--	--	-	-	-
Unigene117259_All	201	--	--	--	--	--	--	--	--	--	--	--	--	--	--	--	--	--	--	-	-	-
Unigene117295_All	200	--	--	--	--	--	--	--	--	--	--	--	--	--	--	--	--	--	--	-	-	-
Unigene117324_All	245	--	--	--	--	--	--	--	--	--	--	--	--	--	--	--	--	--	--	-	-	-
Unigene117328_All	200	--	--	--	--	--	--	--	--	--	--	--	--	--	--	--	--	--	--	-	-	-
Unigene117343_All	227	--	--	--	--	--	--	--	--	--	--	--	--	--	--	--	--	--	--	-	-	-
Unigene117352_All	234	gi|297599390|ref|NP_001047076.2|	58.5	2.00E-08	Os02g0543900 [Oryza sativa Japonica Group] >gi|255670983|dbj|BAF08990.2| Os02g0543900 [Oryza sativa Japonica Group]	--	--	--	--	--	--	--	--	--	--	--	--	--	--	-	-	-
Unigene117371_All	211	--	--	--	--	--	--	--	--	--	--	--	--	--	--	--	--	--	--	-	-	-
Unigene117509_All	290	--	--	--	--	--	--	--	--	--	--	--	--	--	--	--	--	--	--	-	-	-
Unigene117532_All	206	--	--	--	--	--	--	--	--	--	--	--	--	--	--	--	--	--	--	-	-	-
Unigene117533_All	291	--	--	--	--	--	--	--	--	--	--	--	--	--	--	--	--	--	--	-	-	-
Unigene117547_All	238	gi|15021744|gb|AAK77899.1|AF397027_1	67.8	4.00E-11	root nodule extensin [Pisum sativum]	sp|Q28640|HRG_RABIT	65.1	1.00E-10	Histidine-rich glycoprotein (Fragment) OS=Oryctolagus cuniculus GN=HRG PE=1 SV=1	Rv1078	47.8	5.00E-06	COG1714	Predicted membrane protein/domain	K01115	2.00E-08	54.7	ath:AT2G42010	phospholipase D [EC:3.1.4.4]	GO:0071669	-	-
Unigene117613_All	261	--	--	--	--	--	--	--	--	--	--	--	--	--	--	--	--	--	--	-	-	-
Unigene117665_All	244	--	--	--	--	--	--	--	--	--	--	--	--	--	--	--	--	--	--	-	-	-
Unigene117683_All	203	gi|9758853|dbj|BAB09379.1|	59.7	1.00E-08	non-LTR retroelement reverse transcriptase-like protein [Arabidopsis thaliana]	--	--	--	--	--	--	--	--	--	--	--	--	--	--	-	-	-
Unigene117703_All	242	--	--	--	--	--	--	--	--	--	--	--	--	--	--	--	--	--	--	-	-	-
Unigene117753_All	341	--	--	--	--	--	--	--	--	--	--	--	--	--	--	--	--	--	--	-	-	-
Unigene117759_All	338	--	--	--	--	--	--	--	--	--	--	--	--	--	--	--	--	--	--	-	-	-
Unigene11775_All	269	--	--	--	--	--	--	--	--	--	--	--	--	--	--	--	--	--	--	-	-	-
Unigene117859_All	201	--	--	--	--	--	--	--	--	--	--	--	--	--	--	--	--	--	--	-	-	-
Unigene117896_All	294	--	--	--	--	--	--	--	--	--	--	--	--	--	--	--	--	--	--	-	-	-
Unigene117934_All	264	--	--	--	--	--	--	--	--	--	--	--	--	--	--	--	--	--	--	-	-	-
Unigene117944_All	204	--	--	--	--	--	--	--	--	--	--	--	--	--	--	--	--	--	--	-	-	-
Unigene117958_All	270	--	--	--	--	--	--	--	--	--	--	--	--	--	--	--	--	--	--	-	-	-
Unigene11796_All	394	--	--	--	--	--	--	--	--	--	--	--	--	--	--	--	--	--	--	-	-	-
Unigene117990_All	230	--	--	--	--	--	--	--	--	--	--	--	--	--	--	--	--	--	--	-	-	-
Unigene118104_All	235	gi|62750825|emb|CAC80139.1|	114	5.00E-25	DNA-dependent RNA polymerase [Spinacia oleracea]	sp|O24600|RPOT3_ARATH	102	6.00E-22	DNA-directed RNA polymerase 3, chloroplastic OS=Arabidopsis thaliana GN=RPOT3 PE=2 SV=1	--	--	--	--	--	K10908	1.00E-23	105	pop:POPTR_911981	DNA-directed RNA polymerase, mitochondrial [EC:2.7.7.6]	GO:0010467//gene expression	GO:0034062//RNA polymerase activity;GO:0003676//nucleic acid binding	GO:0009536//plastid
Unigene118126_All	277	gi|334184093|ref|NP_178255.5|	95.1	1.00E-23	P-loop containing nucleoside triphosphate hydrolase-like protein [Arabidopsis thaliana] >gi|330250362|gb|AEC05456.1| P-loop containing nucleoside triphosphate hydrolase-like protein [Arabidopsis thaliana]	--	--	--	--	--	--	--	--	--	--	--	--	--	--	GO:0006397//mRNA processing	GO:0019204//nucleotide phosphatase activity;GO:0046914//transition metal ion binding;GO:0016462//pyrophosphatase activity;GO:0032559//adenyl ribonucleotide binding;GO:0019206//nucleoside kinase activity	GO:0034708
Unigene118127_All	463	gi|297852630|ref|XP_002894196.1|	152	1.00E-36	nucleotide binding protein [Arabidopsis lyrata subsp. lyrata] >gi|297340038|gb|EFH70455.1| nucleotide binding protein [Arabidopsis lyrata subsp. lyrata]	sp|Q86H45|ELP2_DICDI	50.8	3.00E-06	Probable elongator complex protein 2 OS=Dictyostelium discoideum GN=elp2 PE=3 SV=1	--	--	--	--	--	K11374	1.00E-44	176	vvi:100257715	elongator complex protein 2	-	-	-
Unigene118148_All	365	--	--	--	--	--	--	--	--	--	--	--	--	--	--	--	--	--	--	-	-	-
Unigene118216_All	290	--	--	--	--	--	--	--	--	--	--	--	--	--	--	--	--	--	--	-	-	-
Unigene118243_All	286	gi|27261731|gb|AAN86062.1|	81.6	3.00E-15	sugar transporter [Citrus unshiu]	sp|Q9FYG3|PLST2_ARATH	81.6	1.00E-15	Probable plastidic glucose transporter 2 OS=Arabidopsis thaliana GN=At1g67300 PE=2 SV=1	--	--	--	--	--	--	--	--	--	--	GO:0006810//transport	GO:0022891//substrate-specific transmembrane transporter activity;GO:0016491//oxidoreductase activity	GO:0031224//intrinsic to membrane
Unigene118247_All	260	--	--	--	--	--	--	--	--	--	--	--	--	--	--	--	--	--	--	-	-	-
Unigene118268_All	227	--	--	--	--	--	--	--	--	--	--	--	--	--	--	--	--	--	--	-	-	-
Unigene11826_All	400	--	--	--	--	--	--	--	--	--	--	--	--	--	--	--	--	--	--	-	-	-
Unigene118322_All	220	--	--	--	--	--	--	--	--	--	--	--	--	--	--	--	--	--	--	-	-	-
Unigene118341_All	406	--	--	--	--	--	--	--	--	--	--	--	--	--	--	--	--	--	--	-	-	-
Unigene118377_All	235	--	--	--	--	--	--	--	--	--	--	--	--	--	--	--	--	--	--	-	-	-
Unigene118381_All	210	--	--	--	--	--	--	--	--	--	--	--	--	--	--	--	--	--	--	-	-	-
Unigene118413_All	256	--	--	--	--	--	--	--	--	--	--	--	--	--	--	--	--	--	--	-	-	-
Unigene118462_All	235	--	--	--	--	--	--	--	--	--	--	--	--	--	--	--	--	--	--	-	-	-
Unigene118512_All	240	--	--	--	--	--	--	--	--	--	--	--	--	--	--	--	--	--	--	-	-	-
Unigene118583_All	239	--	--	--	--	--	--	--	--	--	--	--	--	--	--	--	--	--	--	-	-	-
Unigene118586_All	238	--	--	--	--	--	--	--	--	--	--	--	--	--	--	--	--	--	--	-	-	-
Unigene118598_All	307	gi|116309694|emb|CAH66742.1|	120	5.00E-27	H0404F02.18 [Oryza sativa Indica Group]	--	--	--	--	--	--	--	--	--	--	--	--	--	--	-	-	GO:0043231//intracellular membrane-bounded organelle
Unigene118623_All	253	--	--	--	--	--	--	--	--	--	--	--	--	--	--	--	--	--	--	-	-	-
Unigene118648_All	366	--	--	--	--	--	--	--	--	--	--	--	--	--	--	--	--	--	--	-	-	-
Unigene118709_All	308	gi|299116353|emb|CBN76155.1|	113	6.00E-25	ornithine transcarbamoylase [Ectocarpus siliculosus]	sp|P0CL21|OTC_COCIM	160	2.00E-39	Ornithine carbamoyltransferase, mitochondrial OS=Coccidioides immitis (strain RS) GN=CIMG_04084 PE=3 SV=1	SPAC4G9.10	134	3.00E-32	COG0078	Ornithine carbamoyltransferase	K00611	7.00E-20	92.8	pop:POPTR_863510	ornithine carbamoyltransferase [EC:2.1.3.3]	GO:0006520//cellular amino acid metabolic process	GO:0016743//carboxyl- or carbamoyltransferase activity	GO:0009532//plastid stroma
Unigene118752_All	211	--	--	--	--	--	--	--	--	--	--	--	--	--	--	--	--	--	--	-	-	-
Unigene118758_All	250	--	--	--	--	--	--	--	--	--	--	--	--	--	--	--	--	--	--	-	-	-
Unigene118763_All	246	--	--	--	--	--	--	--	--	--	--	--	--	--	--	--	--	--	--	-	-	-
Unigene118808_All	243	--	--	--	--	--	--	--	--	--	--	--	--	--	--	--	--	--	--	-	-	-
Unigene118830_All	243	--	--	--	--	--	--	--	--	--	--	--	--	--	--	--	--	--	--	-	-	-
Unigene118832_All	205	--	--	--	--	--	--	--	--	--	--	--	--	--	--	--	--	--	--	-	-	-
Unigene118881_All	220	--	--	--	--	--	--	--	--	--	--	--	--	--	--	--	--	--	--	-	-	-
Unigene118891_All	293	--	--	--	--	--	--	--	--	--	--	--	--	--	--	--	--	--	--	-	-	-
Unigene118912_All	234	--	--	--	--	--	--	--	--	--	--	--	--	--	--	--	--	--	--	-	-	-
Unigene118925_All	309	--	--	--	--	--	--	--	--	--	--	--	--	--	--	--	--	--	--	-	-	-
Unigene11892_All	357	--	--	--	--	--	--	--	--	--	--	--	--	--	--	--	--	--	--	-	-	-
Unigene118950_All	325	gi|66841323|dbj|BAD99219.1|	97.1	6.00E-20	polypeptide with a gag-like domain [Petunia x hybrida]	--	--	--	--	--	--	--	--	--	--	--	--	--	--	GO:0009987//cellular process;GO:0008152//metabolic process	GO:0005488//binding	-
Unigene118971_All	241	--	--	--	--	--	--	--	--	--	--	--	--	--	--	--	--	--	--	-	-	-
Unigene118997_All	260	--	--	--	--	--	--	--	--	--	--	--	--	--	--	--	--	--	--	-	-	-
Unigene119049_All	284	--	--	--	--	--	--	--	--	--	--	--	--	--	--	--	--	--	--	-	-	-
Unigene119122_All	219	--	--	--	--	--	--	--	--	--	--	--	--	--	--	--	--	--	--	-	-	-
Unigene119171_All	216	--	--	--	--	--	--	--	--	--	--	--	--	--	--	--	--	--	--	-	-	-
Unigene119176_All	214	--	--	--	--	--	--	--	--	--	--	--	--	--	--	--	--	--	--	-	-	-
Unigene119197_All	220	--	--	--	--	--	--	--	--	--	--	--	--	--	--	--	--	--	--	-	-	-
Unigene119238_All	234	--	--	--	--	--	--	--	--	--	--	--	--	--	--	--	--	--	--	-	-	-
Unigene119239_All	235	--	--	--	--	--	--	--	--	--	--	--	--	--	--	--	--	--	--	-	-	-
Unigene119296_All	280	--	--	--	--	--	--	--	--	--	--	--	--	--	--	--	--	--	--	-	-	-
Unigene119350_All	217	--	--	--	--	--	--	--	--	--	--	--	--	--	--	--	--	--	--	-	-	-
Unigene119375_All	288	--	--	--	--	--	--	--	--	--	--	--	--	--	--	--	--	--	--	-	-	-
Unigene119391_All	201	--	--	--	--	--	--	--	--	--	--	--	--	--	--	--	--	--	--	-	-	-
Unigene119392_All	354	--	--	--	--	--	--	--	--	--	--	--	--	--	--	--	--	--	--	-	-	-
Unigene119397_All	340	gi|313184298|emb|CBL94163.1|	50.1	9.00E-06	putative RNA-directed DNA polymerase (Reverse transcriptase) [Malus x domestica]	--	--	--	--	--	--	--	--	--	--	--	--	--	--	-	-	-
Unigene119462_All	202	--	--	--	--	--	--	--	--	--	--	--	--	--	--	--	--	--	--	-	-	-
Unigene119559_All	388	--	--	--	--	--	--	--	--	--	--	--	--	--	--	--	--	--	--	-	-	-
Unigene119754_All	1030	gi|224144852|ref|XP_002325438.1|	332	7.00E-90	cationic amino acid transporter [Populus trichocarpa] >gi|222862313|gb|EEE99819.1| cationic amino acid transporter [Populus trichocarpa]	sp|P30825|CTR1_HUMAN	117	2.00E-25	High affinity cationic amino acid transporter 1 OS=Homo sapiens GN=SLC7A1 PE=1 SV=1	Rv2320c	74.3	3.00E-13	COG0531	Amino acid transporters	K03294	9.00E-10	62	ppp:PHYPADRAFT_152313	basic amino acid/polyamine antiporter, APA family	GO:0006810//transport;GO:0009267//cellular response to starvation;GO:0009416//response to light stimulus;GO:0019725//cellular homeostasis;GO:0042743//hydrogen peroxide metabolic process	GO:0046914//transition metal ion binding;GO:0004601//peroxidase activity	GO:0005840//ribosome;GO:0000325//plant-type vacuole;GO:0009526//plastid envelope;GO:0042579//microbody;GO:0016020//membrane
Unigene119891_All	242	--	--	--	--	--	--	--	--	--	--	--	--	--	--	--	--	--	--	-	-	-
Unigene120014_All	397	gi|4103627|gb|AAD01804.1|	172	9.00E-43	lipase [Dianthus caryophyllus]	sp|Q9SJI7|PLA20_ARATH	129	4.00E-30	Phospholipase A1-IIdelta OS=Arabidopsis thaliana GN=At2g42690 PE=1 SV=1	--	--	--	--	--	--	--	--	--	--	GO:0044238//primary metabolic process	GO:0004091//carboxylesterase activity	GO:0009536//plastid
Unigene120355_All	570	--	--	--	--	--	--	--	--	--	--	--	--	--	--	--	--	--	--	-	-	-
Unigene120369_All	491	--	--	--	--	--	--	--	--	--	--	--	--	--	--	--	--	--	--	-	-	-
Unigene120478_All	268	--	--	--	--	--	--	--	--	--	--	--	--	--	--	--	--	--	--	-	-	-
Unigene12054_All	284	--	--	--	--	--	--	--	--	--	--	--	--	--	--	--	--	--	--	-	-	-
Unigene12066_All	249	--	--	--	--	--	--	--	--	--	--	--	--	--	--	--	--	--	--	-	-	-
Unigene120678_All	279	--	--	--	--	--	--	--	--	--	--	--	--	--	--	--	--	--	--	-	-	-
Unigene120694_All	342	gi|15225784|ref|NP_180244.1|	155	2.00E-37	cyclin-B1-4 [Arabidopsis thaliana] >gi|75277932|sp|O48790.1|CCB14_ARATH RecName: Full=Cyclin-B1-4; AltName: Full=G2/mitotic-specific cyclin-B1-4; Short=CycB1;4 >gi|50198987|gb|AAT70494.1| At2g26760 [Arabidopsis thaliana] >gi|330252789|gb|AEC07883.1| cyclin-B1-4 [Arabidopsis thaliana]	sp|O48790|CCB14_ARATH	155	1.00E-37	Cyclin-B1-4 OS=Arabidopsis thaliana GN=CYCB1-4 PE=1 SV=1	SPBC582.03	88.6	3.00E-18	COG5024	Cyclin	K05868	8.00E-39	155	pop:POPTR_173354	cyclin B	GO:0000087//M phase of mitotic cell cycle	GO:0019887//protein kinase regulator activity	GO:0043231//intracellular membrane-bounded organelle
Unigene120796_All	225	--	--	--	--	--	--	--	--	--	--	--	--	--	--	--	--	--	--	-	-	-
Unigene12083_All	496	--	--	--	--	--	--	--	--	--	--	--	--	--	--	--	--	--	--	-	-	-
Unigene12098_All	255	--	--	--	--	--	--	--	--	--	--	--	--	--	--	--	--	--	--	-	-	-
Unigene121035_All	283	--	--	--	--	--	--	--	--	--	--	--	--	--	--	--	--	--	--	-	-	-
Unigene121082_All	319	gi|238481373|ref|NP_001154739.1|	88.6	2.00E-17	DNA-binding protein BIN4 [Arabidopsis thaliana] >gi|257050999|sp|Q9FLU1.2|BIN4_ARATH RecName: Full=DNA-binding protein BIN4; AltName: Full=Protein BRASSINOSTEROID INSENSITIVE 4; AltName: Full=Protein MIDGET >gi|332005959|gb|AED93342.1| DNA-binding protein BIN4 [Arabidopsis thaliana]	sp|Q9FLU1|BIN4_ARATH	88.6	1.00E-17	DNA-binding protein BIN4 OS=Arabidopsis thaliana GN=BIN4 PE=1 SV=2	--	--	--	--	--	--	--	--	--	--	GO:0006996//organelle organization;GO:0016049//cell growth;GO:0006261//DNA-dependent DNA replication;GO:0048513//organ development;GO:0000904//cell morphogenesis involved in differentiation	GO:0043566//structure-specific DNA binding	GO:0043231//intracellular membrane-bounded organelle;GO:0043234//protein complex
Unigene12111_All	651	--	--	--	--	--	--	--	--	--	--	--	--	--	--	--	--	--	--	-	-	-
Unigene121139_All	487	gi|328775741|gb|AEB40165.1|	159	1.00E-38	protein phosphatase 2A structural subunit [Triticum aestivum] >gi|328775743|gb|AEB40166.1| protein phosphatase 2A structural subunit [Triticum aestivum] >gi|328775745|gb|AEB40167.1| protein phosphatase 2A structural subunit [Triticum aestivum]	sp|P36875|2AAA_PEA	159	8.00E-39	Protein phosphatase PP2A regulatory subunit A (Fragment) OS=Pisum sativum PE=2 SV=1	--	--	--	--	--	K03456	3.00E-41	164	pop:POPTR_787280	protein phosphatase 2 (formerly 2A), regulatory subunit A	GO:0016310//phosphorylation;GO:0010038//response to metal ion	-	GO:0016020//membrane
Unigene121305_All	284	--	--	--	--	--	--	--	--	--	--	--	--	--	--	--	--	--	--	-	-	-
Unigene12187_All	299	--	--	--	--	--	--	--	--	--	--	--	--	--	--	--	--	--	--	-	-	-
Unigene12210_All	272	--	--	--	--	--	--	--	--	--	--	--	--	--	--	--	--	--	--	-	-	-
Unigene12256_All	400	--	--	--	--	--	--	--	--	--	--	--	--	--	--	--	--	--	--	-	-	-
Unigene12264_All	322	--	--	--	--	--	--	--	--	--	--	--	--	--	--	--	--	--	--	-	-	-
Unigene122668_All	229	gi|15218407|ref|NP_175027.1|	85.1	2.00E-16	sterol 3beta-glucosyltransferase [Arabidopsis thaliana] >gi|42571753|ref|NP_973967.1| sterol 3beta-glucosyltransferase [Arabidopsis thaliana] >gi|145324170|ref|NP_001077674.1| sterol 3beta-glucosyltransferase [Arabidopsis thaliana] >gi|29028780|gb|AAO64769.1| At1g43620 [Arabidopsis thaliana] >gi|332193853|gb|AEE31974.1| sterol 3beta-glucosyltransferase [Arabidopsis thaliana] >gi|332193854|gb|AEE3…	--	--	--	--	--	--	--	--	--	K05841	3.00E-19	90.5	vvi:100250270	sterol 3beta-glucosyltransferase [EC:2.4.1.173]	GO:0030258//lipid modification	GO:0016758//transferase activity, transferring hexosyl groups	-
Unigene122735_All	319	--	--	--	--	--	--	--	--	--	--	--	--	--	--	--	--	--	--	-	-	-
Unigene122765_All	323	--	--	--	--	--	--	--	--	--	--	--	--	--	--	--	--	--	--	-	-	-
Unigene123528_All	373	--	--	--	--	--	--	--	--	--	--	--	--	--	--	--	--	--	--	-	-	-
Unigene123557_All	247	--	--	--	--	--	--	--	--	--	--	--	--	--	--	--	--	--	--	-	-	-
Unigene123632_All	594	--	--	--	--	--	--	--	--	--	--	--	--	--	--	--	--	--	--	-	-	-
Unigene123740_All	202	--	--	--	--	--	--	--	--	--	--	--	--	--	--	--	--	--	--	-	-	-
Unigene12404_All	250	--	--	--	--	--	--	--	--	--	--	--	--	--	--	--	--	--	--	-	-	-
Unigene124968_All	294	gi|124359430|gb|ABN05881.1|	63.2	1.00E-09	HEAT [Medicago truncatula]	--	--	--	--	--	--	--	--	--	K11267	2.00E-10	61.2	ppp:PHYPADRAFT_120302	sister chromatid cohesion protein PDS5	-	GO:0005488//binding	-
Unigene124986_All	336	--	--	--	--	--	--	--	--	--	--	--	--	--	--	--	--	--	--	-	-	-
Unigene12519_All	428	--	--	--	--	--	--	--	--	--	--	--	--	--	--	--	--	--	--	-	-	-
Unigene125318_All	313	--	--	--	--	--	--	--	--	--	--	--	--	--	--	--	--	--	--	-	-	-
Unigene125532_All	329	--	--	--	--	--	--	--	--	--	--	--	--	--	--	--	--	--	--	-	-	-
Unigene12554_All	326	gi|31616513|gb|AAP55714.1|	84.7	3.00E-16	GDSL-lipase [Chenopodium rubrum]	--	--	--	--	--	--	--	--	--	--	--	--	--	--	GO:0044238//primary metabolic process	GO:0016787//hydrolase activity	-
Unigene125717_All	344	gi|48209906|gb|AAT40500.1|	77.8	4.00E-14	Putative reverse transcriptase, identical [Solanum demissum]	--	--	--	--	--	--	--	--	--	--	--	--	--	--	-	-	-
Unigene125890_All	408	--	--	--	--	--	--	--	--	--	--	--	--	--	--	--	--	--	--	-	-	-
Unigene12642_All	657	gi|224128183|ref|XP_002320264.1|	61.6	8.00E-09	predicted protein [Populus trichocarpa] >gi|222861037|gb|EEE98579.1| predicted protein [Populus trichocarpa]	--	--	--	--	--	--	--	--	--	--	--	--	--	--	-	GO:0003676//nucleic acid binding	GO:0043231//intracellular membrane-bounded organelle
Unigene126756_All	366	gi|297791633|ref|XP_002863701.1|	136	9.00E-32	regulatory particle triple-a 4A [Arabidopsis lyrata subsp. lyrata] >gi|297309536|gb|EFH39960.1| regulatory particle triple-a 4A [Arabidopsis lyrata subsp. lyrata]	sp|Q9SEI3|PS10A_ARATH	136	5.00E-32	26S protease regulatory subunit 10B homolog A OS=Arabidopsis thaliana GN=RPT4A PE=2 SV=1	SPCC1682.16	104	3.00E-23	COG1222	ATP-dependent 26S proteasome regulatory subunit	K03064	3.00E-33	137	pop:POPTR_648650	26S proteasome regulatory subunit T4	-	-	-
Unigene126819_All	1074	gi|115444455|ref|NP_001046007.1|	99	1.00E-19	Os02g0167500 [Oryza sativa Japonica Group] >gi|113535538|dbj|BAF07921.1| Os02g0167500 [Oryza sativa Japonica Group]	--	--	--	--	--	--	--	--	--	K13094	4.00E-34	142	pop:POPTR_800597	RNA-binding protein 5/10	-	-	-
Unigene127459_All	1233	gi|224117652|ref|XP_002317634.1|	256	4.00E-67	auxin efflux carrier family protein [Populus trichocarpa] >gi|222860699|gb|EEE98246.1| auxin efflux carrier family protein [Populus trichocarpa]	--	--	--	--	--	--	--	--	--	K07088	1.00E-64	244	pop:POPTR_853491		GO:0006810//transport	-	-
Unigene12755_All	662	--	--	--	--	--	--	--	--	--	--	--	--	--	--	--	--	--	--	-	-	-
Unigene12772_All	206	--	--	--	--	--	--	--	--	--	--	--	--	--	--	--	--	--	--	-	-	-
Unigene127735_All	739	--	--	--	--	--	--	--	--	--	--	--	--	--	--	--	--	--	--	-	-	-
Unigene127772_All	241	gi|195617694|gb|ACG30677.1|	112	1.00E-24	histone H4 [Zea mays]	sp|P04914|H4_NEUCR	115	1.00E-25	Histone H4 OS=Neurospora crassa GN=hhf-1 PE=3 SV=2	YNL030w	105	2.00E-23	COG2036	Histones H3 and H4	K11254	8.00E-24	105	olu:OSTLU_44220	histone H4	GO:0034728	GO:0003676//nucleic acid binding;GO:0008092//cytoskeletal protein binding	GO:0000785//chromatin;GO:0005856//cytoskeleton;GO:0043231//intracellular membrane-bounded organelle
Unigene127803_All	375	gi|212717117|gb|ACJ37400.1|	111	3.00E-24	serine/threonine kinase-like protein [Glycine max]	sp|Q8GWJ7|CRK19_ARATH	63.2	5.00E-10	Cysteine-rich receptor-like protein kinase 19 OS=Arabidopsis thaliana GN=CRK19 PE=2 SV=2	--	--	--	--	--	--	--	--	--	--	-	GO:0016301//kinase activity	-
Unigene127852_All	206	--	--	--	--	--	--	--	--	--	--	--	--	--	--	--	--	--	--	-	-	-
Unigene127854_All	203	--	--	--	--	--	--	--	--	--	--	--	--	--	--	--	--	--	--	-	-	-
Unigene127881_All	277	--	--	--	--	--	--	--	--	--	--	--	--	--	--	--	--	--	--	-	-	-
Unigene127930_All	220	--	--	--	--	--	--	--	--	--	--	--	--	--	--	--	--	--	--	-	-	-
Unigene128092_All	314	gi|42569586|ref|NP_180882.2|	89.4	1.00E-17	myosin XI D [Arabidopsis thaliana] >gi|330253710|gb|AEC08804.1| myosin XI D [Arabidopsis thaliana]	--	--	--	--	--	--	--	--	--	--	--	--	--	--	GO:0030029//actin filament-based process	GO:0005488//binding	-
Unigene128118_All	282	gi|9279726|dbj|BAB01316.1|	132	2.00E-30	hemolysin-like [Arabidopsis thaliana]	sp|P19672|YQXC_BACSU	70.5	3.00E-12	Uncharacterized protein yqxC OS=Bacillus subtilis GN=yqxC PE=4 SV=3	BH2778	79.7	1.00E-15	COG1189	Predicted rRNA methylase	K06442	3.00E-35	144	vvi:100254915	putative hemolysin	GO:0006730//one-carbon metabolic process;GO:0001897	GO:0003676//nucleic acid binding;GO:0016741//transferase activity, transferring one-carbon groups	GO:0043231//intracellular membrane-bounded organelle
Unigene128132_All	338	--	--	--	--	--	--	--	--	--	--	--	--	--	--	--	--	--	--	-	-	-
Unigene128144_All	250	--	--	--	--	--	--	--	--	--	--	--	--	--	--	--	--	--	--	-	-	-
Unigene128188_All	291	--	--	--	--	--	--	--	--	--	--	--	--	--	--	--	--	--	--	-	-	-
Unigene128217_All	524	gi|89276746|gb|ABD66593.1|	149	2.00E-35	ethylene receptor [Lilium formosanum x Lilium longiflorum]	sp|Q9M7M1|ETR1_PRUPE	145	2.00E-34	Ethylene receptor OS=Prunus persica GN=ETR1 PE=2 SV=1	all0182_1	70.1	2.00E-12	COG2202	FOG: PAS/PAC domain	K00936	2.00E-35	145	osa:4333832	[EC:2.7.3.-]	GO:0006468//protein amino acid phosphorylation	GO:0004871//signal transducer activity;GO:0004673//protein histidine kinase activity;GO:0032559//adenyl ribonucleotide binding	GO:0044464//cell part
Unigene128222_All	221	--	--	--	--	--	--	--	--	--	--	--	--	--	--	--	--	--	--	-	-	-
Unigene128239_All	602	--	--	--	--	--	--	--	--	--	--	--	--	--	--	--	--	--	--	-	-	-
Unigene128265_All	388	--	--	--	--	--	--	--	--	--	--	--	--	--	--	--	--	--	--	-	-	-
Unigene128349_All	322	--	--	--	--	--	--	--	--	--	--	--	--	--	--	--	--	--	--	-	-	-
Unigene128367_All	227	--	--	--	--	--	--	--	--	--	--	--	--	--	--	--	--	--	--	-	-	-
Unigene128369_All	258	--	--	--	--	--	--	--	--	--	--	--	--	--	--	--	--	--	--	-	-	-
Unigene128370_All	259	--	--	--	--	--	--	--	--	--	--	--	--	--	--	--	--	--	--	-	-	-
Unigene128373_All	201	--	--	--	--	--	--	--	--	--	--	--	--	--	--	--	--	--	--	-	-	-
Unigene128374_All	238	gi|18406433|ref|NP_564751.1|	56.6	9.00E-08	uncharacterized protein [Arabidopsis thaliana] >gi|15010642|gb|AAK73980.1| At1g59710/T30E16_31 [Arabidopsis thaliana] >gi|22137290|gb|AAM91490.1| At1g59710/T30E16_31 [Arabidopsis thaliana] >gi|332195485|gb|AEE33606.1| uncharacterized protein [Arabidopsis thaliana]	--	--	--	--	--	--	--	--	--	--	--	--	--	--	-	-	-
Unigene128386_All	246	--	--	--	--	--	--	--	--	--	--	--	--	--	--	--	--	--	--	-	-	-
Unigene128394_All	297	--	--	--	--	--	--	--	--	--	--	--	--	--	--	--	--	--	--	-	-	-
Unigene128404_All	244	--	--	--	--	--	--	--	--	--	--	--	--	--	--	--	--	--	--	-	-	-
Unigene128410_All	247	--	--	--	--	--	--	--	--	--	--	--	--	--	--	--	--	--	--	-	-	-
Unigene128419_All	218	--	--	--	--	--	--	--	--	--	--	--	--	--	--	--	--	--	--	-	-	-
Unigene128443_All	219	--	--	--	--	--	--	--	--	--	--	--	--	--	--	--	--	--	--	-	-	-
Unigene128455_All	287	gi|28558781|gb|AAO45752.1|	50.8	5.00E-06	pol protein [Cucumis melo subsp. melo]	--	--	--	--	--	--	--	--	--	--	--	--	--	--	-	-	-
Unigene128458_All	234	--	--	--	--	--	--	--	--	--	--	--	--	--	--	--	--	--	--	-	-	-
Unigene128467_All	212	--	--	--	--	--	--	--	--	--	--	--	--	--	--	--	--	--	--	-	-	-
Unigene128488_All	276	--	--	--	--	--	--	--	--	--	--	--	--	--	--	--	--	--	--	-	-	-
Unigene128496_All	479	gi|224071632|ref|XP_002303546.1|	111	4.00E-24	cytochrome P450 [Populus trichocarpa] >gi|222840978|gb|EEE78525.1| cytochrome P450 [Populus trichocarpa]	sp|O23976|C76B1_HELTU	104	2.00E-22	7-ethoxycoumarin O-deethylase OS=Helianthus tuberosus GN=CYP76B1 PE=1 SV=1	--	--	--	--	--	K00517	2.00E-19	92.4	osa:4348172	[EC:1.14.-.-]	-	GO:0004497//monooxygenase activity;GO:0005506//iron ion binding	-
Unigene128500_All	213	--	--	--	--	--	--	--	--	--	--	--	--	--	--	--	--	--	--	-	-	-
Unigene128539_All	284	--	--	--	--	--	--	--	--	--	--	--	--	--	--	--	--	--	--	-	-	-
Unigene128563_All	324	--	--	--	--	--	--	--	--	--	--	--	--	--	--	--	--	--	--	-	-	-
Unigene128566_All	292	gi|255572769|ref|XP_002527317.1|	63.9	6.00E-10	conserved hypothetical protein [Ricinus communis] >gi|223533317|gb|EEF35069.1| conserved hypothetical protein [Ricinus communis]	--	--	--	--	--	--	--	--	--	--	--	--	--	--	-	-	-
Unigene128579_All	441	gi|115476292|ref|NP_001061742.1|	102	2.00E-21	Os08g0398000 [Oryza sativa Japonica Group] >gi|113623711|dbj|BAF23656.1| Os08g0398000 [Oryza sativa Japonica Group]	sp|Q84K47|AB2A_ARATH	92.4	9.00E-19	ABC transporter A family member 2 OS=Arabidopsis thaliana GN=ABCA2 PE=2 SV=1	--	--	--	--	--	--	--	--	--	--	-	GO:0016887//ATPase activity;GO:0000166//nucleotide binding	GO:0043231//intracellular membrane-bounded organelle
Unigene128583_All	350	gi|8843739|dbj|BAA97287.1|	53.5	8.00E-07	retroelement pol polyprotein-like [Arabidopsis thaliana]	--	--	--	--	--	--	--	--	--	--	--	--	--	--	GO:0006259//DNA metabolic process	GO:0046914//transition metal ion binding;GO:0003676//nucleic acid binding	-
Unigene128591_All	268	--	--	--	--	--	--	--	--	--	--	--	--	--	--	--	--	--	--	-	-	-
Unigene128600_All	237	--	--	--	--	--	--	--	--	--	--	--	--	--	--	--	--	--	--	-	-	-
Unigene128604_All	266	gi|224112407|ref|XP_002316177.1|	122	1.00E-27	tubulin gamma complex-associated protein [Populus trichocarpa] >gi|222865217|gb|EEF02348.1| tubulin gamma complex-associated protein [Populus trichocarpa]	sp|Q5R5J6|GCP2_PONAB	52	1.00E-06	Gamma-tubulin complex component 2 OS=Pongo abelii GN=TUBGCP2 PE=2 SV=1	--	--	--	--	--	--	--	--	--	--	GO:0007010//cytoskeleton organization	-	GO:0015630//microtubule cytoskeleton;GO:0044430//cytoskeletal part
Unigene128616_All	286	gi|116560836|gb|ABJ99599.1|	50.4	7.00E-06	NBS-LRR type resistance protein [Beta vulgaris]	--	--	--	--	--	--	--	--	--	--	--	--	--	--	-	GO:0005488//binding	-
Unigene128621_All	263	--	--	--	--	--	--	--	--	--	--	--	--	--	--	--	--	--	--	-	-	-
Unigene128680_All	376	--	--	--	--	--	--	--	--	--	--	--	--	--	--	--	--	--	--	-	-	-
Unigene128713_All	287	gi|145408594|ref|YP_001152218.1|	50.4	7.00E-06	ORF82c [Pinus koraiensis] >gi|145048843|gb|ABP35459.1| ORF82c [Pinus koraiensis]	--	--	--	--	--	--	--	--	--	--	--	--	--	--	-	-	-
Unigene128736_All	351	--	--	--	--	--	--	--	--	--	--	--	--	--	--	--	--	--	--	-	-	-
Unigene128774_All	290	--	--	--	--	--	--	--	--	--	--	--	--	--	--	--	--	--	--	-	-	-
Unigene128783_All	305	gi|255965538|gb|ACU45073.1|	63.2	1.00E-09	conserved protein [Pfiesteria piscicida]	sp|Q8TGM6|TAR1_YEAST	58.2	2.00E-08	Protein TAR1 OS=Saccharomyces cerevisiae (strain ATCC 204508 / S288c) GN=TAR1 PE=2 SV=1	--	--	--	--	--	--	--	--	--	--	-	-	-
Unigene128801_All	299	--	--	--	--	--	--	--	--	--	--	--	--	--	--	--	--	--	--	-	-	-
Unigene128805_All	316	--	--	--	--	--	--	--	--	--	--	--	--	--	--	--	--	--	--	-	-	-
Unigene128816_All	397	--	--	--	--	--	--	--	--	--	--	--	--	--	--	--	--	--	--	-	-	-
Unigene128876_All	232	--	--	--	--	--	--	--	--	--	--	--	--	--	--	--	--	--	--	-	-	-
Unigene128902_All	224	--	--	--	--	--	--	--	--	--	--	--	--	--	--	--	--	--	--	-	-	-
Unigene128917_All	356	--	--	--	--	--	--	--	--	--	--	--	--	--	--	--	--	--	--	-	-	-
Unigene128949_All	306	--	--	--	--	--	--	--	--	--	--	--	--	--	--	--	--	--	--	-	-	-
Unigene128952_All	250	--	--	--	--	--	--	--	--	--	--	--	--	--	--	--	--	--	--	-	-	-
Unigene128980_All	212	gi|115444075|ref|NP_001045817.1|	70.1	8.00E-12	Os02g0135500 [Oryza sativa Japonica Group] >gi|113535348|dbj|BAF07731.1| Os02g0135500 [Oryza sativa Japonica Group]	--	--	--	--	--	--	--	--	--	--	--	--	--	--	-	GO:0016740//transferase activity	GO:0043231//intracellular membrane-bounded organelle
Unigene129004_All	287	--	--	--	--	--	--	--	--	--	--	--	--	--	--	--	--	--	--	-	-	-
Unigene129073_All	291	gi|15229615|ref|NP_188457.1|	122	1.00E-27	zinc finger protein-like protein [Arabidopsis thaliana] >gi|20453199|gb|AAM19839.1| AT3g18290/MIE15_8 [Arabidopsis thaliana] >gi|29028750|gb|AAO64754.1| At3g18290/MIE15_8 [Arabidopsis thaliana] >gi|332642556|gb|AEE76077.1| zinc finger protein-like protein [Arabidopsis thaliana]	sp|Q9CR50|ZN363_MOUSE	54.7	2.00E-07	RING finger and CHY zinc finger domain-containing protein 1 OS=Mus musculus GN=Rchy1 PE=1 SV=1	--	--	--	--	--	K10144	1.00E-10	62	ath:AT5G22920	ring finger and CHY zinc finger domain-containing protein 1	-	-	-
Unigene129113_All	328	--	--	--	--	--	--	--	--	--	--	--	--	--	--	--	--	--	--	-	-	-
Unigene129133_All	461	--	--	--	--	--	--	--	--	--	--	--	--	--	--	--	--	--	--	-	-	-
Unigene129220_All	356	--	--	--	--	--	--	--	--	--	--	--	--	--	--	--	--	--	--	-	-	-
Unigene129240_All	489	--	--	--	--	--	--	--	--	--	--	--	--	--	--	--	--	--	--	-	-	-
Unigene129252_All	211	--	--	--	--	sp|Q6P0D5|WBP11_DANRE	46.2	9.00E-06	WW domain-binding protein 11 OS=Danio rerio GN=wbp11 PE=1 SV=1	--	--	--	--	--	--	--	--	--	--	-	-	-
Unigene129255_All	307	--	--	--	--	--	--	--	--	--	--	--	--	--	--	--	--	--	--	-	-	-
Unigene129265_All	422	--	--	--	--	--	--	--	--	--	--	--	--	--	--	--	--	--	--	-	-	-
Unigene129267_All	319	--	--	--	--	--	--	--	--	--	--	--	--	--	--	--	--	--	--	-	-	-
Unigene129304_All	258	--	--	--	--	--	--	--	--	--	--	--	--	--	--	--	--	--	--	-	-	-
Unigene129307_All	281	--	--	--	--	--	--	--	--	--	--	--	--	--	--	--	--	--	--	-	-	-
Unigene129317_All	330	--	--	--	--	--	--	--	--	--	--	--	--	--	--	--	--	--	--	-	-	-
Unigene129352_All	277	gi|116310283|emb|CAH67302.1|	84.3	4.00E-16	OSIGBa0102D10.5 [Oryza sativa Indica Group]	sp|Q8VY52|PPD2_ARATH	80.9	2.00E-15	PsbP domain-containing protein 2, chloroplastic OS=Arabidopsis thaliana GN=PPD2 PE=1 SV=1	--	--	--	--	--	--	--	--	--	--	-	-	-
Unigene129383_All	267	--	--	--	--	--	--	--	--	--	--	--	--	--	--	--	--	--	--	-	-	-
Unigene129397_All	215	--	--	--	--	--	--	--	--	--	--	--	--	--	--	--	--	--	--	-	-	-
Unigene129404_All	212	--	--	--	--	--	--	--	--	--	--	--	--	--	--	--	--	--	--	-	-	-
Unigene129406_All	342	--	--	--	--	--	--	--	--	--	--	--	--	--	--	--	--	--	--	-	-	-
Unigene129430_All	208	--	--	--	--	--	--	--	--	--	--	--	--	--	--	--	--	--	--	-	-	-
Unigene129436_All	212	--	--	--	--	--	--	--	--	--	--	--	--	--	--	--	--	--	--	-	-	-
Unigene129438_All	302	gi|227438239|gb|ACP30609.1|	76.6	5.00E-21	disease resistance protein [Brassica rapa subsp. pekinensis]	sp|P20825|POL2_DROME	52	1.00E-10	Retrovirus-related Pol polyprotein from transposon 297 OS=Drosophila melanogaster GN=pol PE=4 SV=1	--	--	--	--	--	--	--	--	--	--	-	-	-
Unigene129450_All	264	--	--	--	--	--	--	--	--	--	--	--	--	--	--	--	--	--	--	-	-	-
Unigene129462_All	371	gi|255579645|ref|XP_002530663.1|	57.4	5.00E-08	retinoblastoma-binding protein, putative [Ricinus communis] >gi|223529796|gb|EEF31732.1| retinoblastoma-binding protein, putative [Ricinus communis]	--	--	--	--	--	--	--	--	--	--	--	--	--	--	-	-	-
Unigene129463_All	224	--	--	--	--	--	--	--	--	--	--	--	--	--	--	--	--	--	--	-	-	-
Unigene129513_All	226	gi|297719939|ref|NP_001172331.1|	65.1	3.00E-10	Os01g0355000 [Oryza sativa Japonica Group] >gi|53791352|dbj|BAD52598.1| pentatricopeptide (PPR) repeat-containing protein-like [Oryza sativa Japonica Group] >gi|255673214|dbj|BAH91061.1| Os01g0355000 [Oryza sativa Japonica Group]	sp|Q9FXH1|PPR52_ARATH	63.9	3.00E-10	Pentatricopeptide repeat-containing protein At1g19720 OS=Arabidopsis thaliana GN=DYW7 PE=2 SV=1	--	--	--	--	--	--	--	--	--	--	-	-	-
Unigene129540_All	215	--	--	--	--	--	--	--	--	--	--	--	--	--	--	--	--	--	--	-	-	-
Unigene129560_All	218	--	--	--	--	--	--	--	--	--	--	--	--	--	--	--	--	--	--	-	-	-
Unigene129590_All	420	--	--	--	--	--	--	--	--	--	--	--	--	--	--	--	--	--	--	-	-	-
Unigene129618_All	283	--	--	--	--	--	--	--	--	--	--	--	--	--	--	--	--	--	--	-	-	-
Unigene129653_All	718	gi|125556490|gb|EAZ02096.1|	53.9	2.00E-06	hypothetical protein OsI_24183 [Oryza sativa Indica Group]	--	--	--	--	--	--	--	--	--	--	--	--	--	--	-	-	-
Unigene129680_All	343	--	--	--	--	--	--	--	--	--	--	--	--	--	--	--	--	--	--	-	-	-
Unigene129692_All	212	--	--	--	--	--	--	--	--	--	--	--	--	--	--	--	--	--	--	-	-	-
Unigene129704_All	296	--	--	--	--	--	--	--	--	--	--	--	--	--	--	--	--	--	--	-	-	-
Unigene129757_All	230	--	--	--	--	--	--	--	--	--	--	--	--	--	--	--	--	--	--	-	-	-
Unigene129767_All	210	--	--	--	--	--	--	--	--	--	--	--	--	--	--	--	--	--	--	-	-	-
Unigene12976_All	442	--	--	--	--	--	--	--	--	--	--	--	--	--	--	--	--	--	--	-	-	-
Unigene129810_All	357	--	--	--	--	--	--	--	--	--	--	--	--	--	--	--	--	--	--	-	-	-
Unigene129824_All	205	--	--	--	--	--	--	--	--	--	--	--	--	--	--	--	--	--	--	-	-	-
Unigene129825_All	835	gi|297838233|ref|XP_002886998.1|	62.4	7.00E-09	expressed protein [Arabidopsis lyrata subsp. lyrata] >gi|297332839|gb|EFH63257.1| expressed protein [Arabidopsis lyrata subsp. lyrata]	sp|A5E4P1|PXR1_LODEL	56.2	3.00E-07	Protein PXR1 OS=Lodderomyces elongisporus (strain ATCC 11503 / CBS 2605 / JCM 1781 / NBRC 1676 / NRRL YB-4239) GN=PXR1 PE=3 SV=1	--	--	--	--	--	--	--	--	--	--	-	-	-
Unigene129861_All	210	--	--	--	--	--	--	--	--	--	--	--	--	--	--	--	--	--	--	-	-	-
Unigene129888_All	202	gi|42563175|ref|NP_177400.2|	66.6	9.00E-11	protein PAUSED [Arabidopsis thaliana] >gi|145327223|ref|NP_001077813.1| protein PAUSED [Arabidopsis thaliana] >gi|334183864|ref|NP_001185383.1| protein PAUSED [Arabidopsis thaliana] >gi|34303902|tpg|DAA01277.1| TPA_exp: exportin-t [Arabidopsis thaliana] >gi|332197219|gb|AEE35340.1| protein PAUSED [Arabidopsis thaliana] >gi|332197220|gb|AEE35341.1| protein PAUSED [Arabidopsis thaliana] >gi|3321972…	--	--	--	--	--	--	--	--	--	--	--	--	--	--	GO:0006405//RNA export from nucleus;GO:0009791//post-embryonic development;GO:0009933//meristem structural organization	GO:0022891//substrate-specific transmembrane transporter activity	-
Unigene129889_All	203	--	--	--	--	--	--	--	--	--	--	--	--	--	--	--	--	--	--	-	-	-
Unigene129938_All	219	gi|164604830|dbj|BAF98467.1|	74.7	3.00E-13	cytochrome P450 [Coptis japonica var. dissecta]	sp|O65790|C81F1_ARATH	59.3	7.00E-09	Cytochrome P450 81F1 OS=Arabidopsis thaliana GN=CYP81F1 PE=2 SV=2	--	--	--	--	--	K00517	4.00E-10	60.5	osa:4334183	[EC:1.14.-.-]	GO:0008152//metabolic process	GO:0005506//iron ion binding;GO:0004497//monooxygenase activity	-
Unigene129961_All	298	gi|140055595|gb|ABO80950.1|	86.3	1.00E-16	WD40-like [Medicago truncatula]	--	--	--	--	--	--	--	--	--	--	--	--	--	--	-	-	GO:0031461//cullin-RING ubiquitin ligase complex
Unigene130012_All	200	--	--	--	--	--	--	--	--	--	--	--	--	--	--	--	--	--	--	-	-	-
Unigene130033_All	268	gi|15225092|ref|NP_180708.1|	145	2.00E-34	calcium-dependent protein kinase 24 [Arabidopsis thaliana] >gi|75337280|sp|Q9SIQ7.1|CDPKO_ARATH RecName: Full=Calcium-dependent protein kinase 24 >gi|91806299|gb|ABE65877.1| calcium-dependent protein kinase/CDPK [Arabidopsis thaliana] >gi|330253461|gb|AEC08555.1| calcium-dependent protein kinase 24 [Arabidopsis thaliana]	sp|Q9SIQ7|CDPKO_ARATH	145	1.00E-34	Calcium-dependent protein kinase 24 OS=Arabidopsis thaliana GN=CPK24 PE=2 SV=1	SPAC14C4.03	51.2	4.00E-07	COG0515	Serine/threonine protein kinase	K13412	4.00E-36	146	vvi:100250838	calcium-dependent protein kinase [EC:2.7.11.1]	GO:0006464//protein modification process	GO:0046872//metal ion binding;GO:0004674//protein serine/threonine kinase activity;GO:0032559//adenyl ribonucleotide binding	GO:0009536//plastid
Unigene130069_All	294	--	--	--	--	--	--	--	--	--	--	--	--	--	--	--	--	--	--	-	-	-
Unigene130082_All	264	--	--	--	--	--	--	--	--	--	--	--	--	--	--	--	--	--	--	-	-	-
Unigene130088_All	245	--	--	--	--	--	--	--	--	--	--	--	--	--	--	--	--	--	--	-	-	-
Unigene130101_All	255	--	--	--	--	--	--	--	--	--	--	--	--	--	--	--	--	--	--	-	-	-
Unigene130122_All	234	--	--	--	--	--	--	--	--	--	--	--	--	--	--	--	--	--	--	-	-	-
Unigene130184_All	287	--	--	--	--	--	--	--	--	--	--	--	--	--	--	--	--	--	--	-	-	-
Unigene130219_All	275	--	--	--	--	--	--	--	--	--	--	--	--	--	--	--	--	--	--	-	-	-
Unigene130258_All	291	--	--	--	--	--	--	--	--	--	--	--	--	--	--	--	--	--	--	-	-	-
Unigene130269_All	273	--	--	--	--	--	--	--	--	--	--	--	--	--	--	--	--	--	--	-	-	-
Unigene130288_All	397	gi|2194136|gb|AAB61111.1|	125	1.00E-28	Strong similarity to Zea mays retrotransposon Hopscotch polyprotein (gb|U12626) [Arabidopsis thaliana]	sp|P10978|POLX_TOBAC	97.4	2.00E-20	Retrovirus-related Pol polyprotein from transposon TNT 1-94 OS=Nicotiana tabacum PE=2 SV=1	--	--	--	--	--	--	--	--	--	--	-	GO:0005488//binding	-
Unigene130350_All	393	--	--	--	--	--	--	--	--	--	--	--	--	--	--	--	--	--	--	-	-	-
Unigene130374_All	539	gi|295311698|ref|YP_003587363.1|	173	9.00E-43	ribosomal protein L2 [Cucurbita pepo] >gi|259156826|gb|ACV96687.1| ribosomal protein L2 [Cucurbita pepo]	sp|P93311|RM02_ARATH	155	2.00E-37	60S ribosomal protein L2, mitochondrial OS=Arabidopsis thaliana GN=RPL2 PE=3 SV=1	RC1003	72.4	4.00E-13	COG0090	Ribosomal protein L2	K02886	3.00E-09	58.9	osa:3131424	large subunit ribosomal protein L2	-	-	GO:0043231//intracellular membrane-bounded organelle;GO:0015934//large ribosomal subunit
Unigene130378_All	236	--	--	--	--	--	--	--	--	--	--	--	--	--	--	--	--	--	--	-	-	-
Unigene130382_All	367	--	--	--	--	--	--	--	--	--	--	--	--	--	--	--	--	--	--	-	-	-
Unigene130443_All	208	--	--	--	--	--	--	--	--	--	--	--	--	--	--	--	--	--	--	-	-	-
Unigene13045_All	449	gi|8777581|dbj|BAA97099.1|	116	8.00E-26	retroelement pol polyprotein-like [Arabidopsis thaliana]	--	--	--	--	--	--	--	--	--	--	--	--	--	--	-	GO:0005488//binding	-
Unigene130465_All	659	gi|297807251|ref|XP_002871509.1|	336	1.00E-91	carbon-nitrogen hydrolase family protein [Arabidopsis lyrata subsp. lyrata] >gi|297317346|gb|EFH47768.1| carbon-nitrogen hydrolase family protein [Arabidopsis lyrata subsp. lyrata]	sp|Q497B0|NIT2_RAT	229	1.00E-59	Omega-amidase NIT2 OS=Rattus norvegicus GN=Nit2 PE=1 SV=1	SPAC26A3.11	211	8.00E-55	COG0388	Predicted amidohydrolase	K13566	1.00E-92	336	ath:AT5G12040	omega-amidase [EC:3.5.1.3]	GO:0008152//metabolic process	GO:0046914//transition metal ion binding;GO:0016815//hydrolase activity, acting on carbon-nitrogen (but not peptide) bonds, in nitriles	GO:0009536//plastid
Unigene13046_All	245	--	--	--	--	--	--	--	--	--	--	--	--	--	--	--	--	--	--	-	-	-
Unigene130479_All	269	gi|238478494|ref|NP_001154343.1|	55.5	2.00E-07	phox (PX) domain-containing protein [Arabidopsis thaliana] >gi|332191172|gb|AEE29293.1| phox (PX) domain-containing protein [Arabidopsis thaliana]	--	--	--	--	--	--	--	--	--	--	--	--	--	--	GO:0009987//cellular process	GO:0005543//phospholipid binding	-
Unigene130499_All	301	--	--	--	--	--	--	--	--	--	--	--	--	--	--	--	--	--	--	-	-	-
Unigene130514_All	567	--	--	--	--	--	--	--	--	--	--	--	--	--	--	--	--	--	--	-	-	-
Unigene130563_All	238	gi|224077882|ref|XP_002305450.1|	85.5	2.00E-16	ebs-bah-phd domain-containing protein [Populus trichocarpa] >gi|222848414|gb|EEE85961.1| ebs-bah-phd domain-containing protein [Populus trichocarpa]	--	--	--	--	--	--	--	--	--	--	--	--	--	--	-	GO:0003676//nucleic acid binding;GO:0046914//transition metal ion binding	-
Unigene130591_All	206	--	--	--	--	--	--	--	--	--	--	--	--	--	--	--	--	--	--	-	-	-
Unigene130609_All	229	--	--	--	--	--	--	--	--	--	--	--	--	--	--	--	--	--	--	-	-	-
Unigene130618_All	360	gi|307136287|gb|ADN34114.1|	131	3.00E-30	retrotransposon protein [Cucumis melo subsp. melo]	--	--	--	--	--	--	--	--	--	--	--	--	--	--	-	-	GO:0043231//intracellular membrane-bounded organelle
Unigene130622_All	265	--	--	--	--	--	--	--	--	--	--	--	--	--	--	--	--	--	--	-	-	-
Unigene130664_All	398	--	--	--	--	--	--	--	--	--	--	--	--	--	--	--	--	--	--	-	-	-
Unigene130691_All	253	gi|15229000|ref|NP_191234.1|	100	4.00E-21	uncharacterized protein [Arabidopsis thaliana] >gi|20453219|gb|AAM19848.1| AT3g56750/T8M16_80 [Arabidopsis thaliana] >gi|332646040|gb|AEE79561.1| uncharacterized protein [Arabidopsis thaliana]	--	--	--	--	--	--	--	--	--	--	--	--	--	--	-	-	GO:0031410//cytoplasmic vesicle;GO:0043231//intracellular membrane-bounded organelle
Unigene130708_All	234	--	--	--	--	--	--	--	--	--	--	--	--	--	--	--	--	--	--	-	-	-
Unigene130746_All	338	--	--	--	--	--	--	--	--	--	--	--	--	--	--	--	--	--	--	-	-	-
Unigene130764_All	263	--	--	--	--	--	--	--	--	--	--	--	--	--	--	--	--	--	--	-	-	-
Unigene130766_All	287	--	--	--	--	--	--	--	--	--	--	--	--	--	--	--	--	--	--	-	-	-
Unigene130780_All	259	--	--	--	--	--	--	--	--	--	--	--	--	--	--	--	--	--	--	-	-	-
Unigene130784_All	204	--	--	--	--	--	--	--	--	--	--	--	--	--	--	--	--	--	--	-	-	-
Unigene130790_All	231	--	--	--	--	--	--	--	--	--	--	--	--	--	--	--	--	--	--	-	-	-
Unigene130855_All	244	--	--	--	--	--	--	--	--	--	--	--	--	--	--	--	--	--	--	-	-	-
Unigene130861_All	271	gi|8843739|dbj|BAA97287.1|	63.2	7.00E-16	retroelement pol polyprotein-like [Arabidopsis thaliana]	sp|P04146|COPIA_DROME	46.6	3.00E-07	Copia protein OS=Drosophila melanogaster GN=GIP PE=1 SV=3	--	--	--	--	--	--	--	--	--	--	-	GO:0005488//binding	-
Unigene130872_All	315	--	--	--	--	--	--	--	--	--	--	--	--	--	--	--	--	--	--	-	-	-
Unigene130873_All	272	--	--	--	--	--	--	--	--	--	--	--	--	--	--	--	--	--	--	-	-	-
Unigene130878_All	202	--	--	--	--	--	--	--	--	--	--	--	--	--	--	--	--	--	--	-	-	-
Unigene130891_All	392	--	--	--	--	--	--	--	--	--	--	--	--	--	--	--	--	--	--	-	-	-
Unigene130901_All	262	--	--	--	--	--	--	--	--	--	--	--	--	--	--	--	--	--	--	-	-	-
Unigene130916_All	347	gi|186510818|ref|NP_190459.2|	76.3	1.00E-13	Flap endonuclease GEN-like 2 [Arabidopsis thaliana] >gi|332644950|gb|AEE78471.1| Flap endonuclease GEN-like 2 [Arabidopsis thaliana]	sp|Q9M2Z3|GENL2_ARATH	76.3	6.00E-14	Flap endonuclease GEN-like 2 OS=Arabidopsis thaliana GN=GEN2 PE=2 SV=2	--	--	--	--	--	--	--	--	--	--	GO:0009987//cellular process	GO:0003824//catalytic activity	GO:0044464//cell part
Unigene130974_All	244	--	--	--	--	--	--	--	--	--	--	--	--	--	--	--	--	--	--	-	-	-
Unigene130985_All	316	--	--	--	--	--	--	--	--	--	--	--	--	--	--	--	--	--	--	-	-	-
Unigene130989_All	226	--	--	--	--	--	--	--	--	--	--	--	--	--	--	--	--	--	--	-	-	-
Unigene131021_All	208	--	--	--	--	--	--	--	--	--	--	--	--	--	--	--	--	--	--	-	-	-
Unigene131039_All	316	--	--	--	--	--	--	--	--	--	--	--	--	--	--	--	--	--	--	-	-	-
Unigene131055_All	364	gi|255562727|ref|XP_002522369.1|	57.8	4.00E-08	conserved hypothetical protein [Ricinus communis] >gi|223538447|gb|EEF40053.1| conserved hypothetical protein [Ricinus communis]	--	--	--	--	--	--	--	--	--	--	--	--	--	--	-	-	-
Unigene131082_All	208	--	--	--	--	--	--	--	--	--	--	--	--	--	--	--	--	--	--	-	-	-
Unigene131106_All	425	gi|297833866|ref|XP_002884815.1|	142	2.00E-33	hydrolase, alpha/beta fold family protein [Arabidopsis lyrata subsp. lyrata] >gi|297330655|gb|EFH61074.1| hydrolase, alpha/beta fold family protein [Arabidopsis lyrata subsp. lyrata]	--	--	--	--	--	--	--	--	--	--	--	--	--	--	-	GO:0003824//catalytic activity	GO:0009526//plastid envelope;GO:0031410//cytoplasmic vesicle
Unigene131117_All	240	--	--	--	--	--	--	--	--	--	--	--	--	--	--	--	--	--	--	-	-	-
Unigene131154_All	306	--	--	--	--	--	--	--	--	--	--	--	--	--	--	--	--	--	--	-	-	-
Unigene131165_All	200	--	--	--	--	--	--	--	--	--	--	--	--	--	--	--	--	--	--	-	-	-
Unigene131199_All	262	--	--	--	--	--	--	--	--	--	--	--	--	--	--	--	--	--	--	-	-	-
Unigene131200_All	304	--	--	--	--	--	--	--	--	--	--	--	--	--	--	--	--	--	--	-	-	-
Unigene131224_All	377	--	--	--	--	--	--	--	--	--	--	--	--	--	--	--	--	--	--	-	-	-
Unigene131248_All	349	gi|224094135|ref|XP_002310080.1|	166	1.00E-40	glycosyl hydrolase family 9 [Populus trichocarpa] >gi|222852983|gb|EEE90530.1| glycosyl hydrolase family 9 [Populus trichocarpa]	sp|Q9M995|GUN5_ARATH	166	5.00E-41	Endoglucanase 5 OS=Arabidopsis thaliana GN=At1g48930 PE=2 SV=1	--	--	--	--	--	K01179	5.00E-20	93.2	ath:AT4G39010	endoglucanase [EC:3.2.1.4]	GO:0044238//primary metabolic process	GO:0004553//hydrolase activity, hydrolyzing O-glycosyl compounds;GO:0005488//binding	GO:0031410//cytoplasmic vesicle
Unigene13125_All	462	--	--	--	--	--	--	--	--	--	--	--	--	--	--	--	--	--	--	-	-	-
Unigene131270_All	268	--	--	--	--	--	--	--	--	--	--	--	--	--	--	--	--	--	--	-	-	-
Unigene131278_All	233	--	--	--	--	--	--	--	--	--	--	--	--	--	--	--	--	--	--	-	-	-
Unigene131287_All	204	--	--	--	--	--	--	--	--	--	--	--	--	--	--	--	--	--	--	-	-	-
Unigene131296_All	266	--	--	--	--	--	--	--	--	--	--	--	--	--	--	--	--	--	--	-	-	-
Unigene131299_All	203	--	--	--	--	--	--	--	--	--	--	--	--	--	--	--	--	--	--	-	-	-
Unigene131304_All	264	--	--	--	--	--	--	--	--	--	--	--	--	--	--	--	--	--	--	-	-	-
Unigene13130_All	330	--	--	--	--	--	--	--	--	--	--	--	--	--	--	--	--	--	--	-	-	-
Unigene131358_All	226	--	--	--	--	--	--	--	--	--	--	--	--	--	--	--	--	--	--	-	-	-
Unigene131375_All	200	gi|39546266|emb|CAE05127.3|	67.4	7.00E-12	OSJNBa0079F16.14 [Oryza sativa Japonica Group]	sp|P92519|M810_ARATH	52.8	9.00E-08	Uncharacterized mitochondrial protein AtMg00810 OS=Arabidopsis thaliana GN=AtMg00810 PE=4 SV=1	--	--	--	--	--	--	--	--	--	--	-	GO:0003676//nucleic acid binding	GO:0043231//intracellular membrane-bounded organelle
Unigene131399_All	244	gi|224118926|ref|XP_002331338.1|	66.6	9.00E-11	predicted protein [Populus trichocarpa] >gi|222873371|gb|EEF10502.1| predicted protein [Populus trichocarpa]	--	--	--	--	--	--	--	--	--	--	--	--	--	--	-	-	-
Unigene131401_All	219	--	--	--	--	--	--	--	--	--	--	--	--	--	--	--	--	--	--	-	-	-
Unigene131411_All	290	gi|47824985|gb|AAT38758.1|	114	3.00E-25	Putative gag-pol polyprotein, identical [Solanum demissum]	--	--	--	--	--	--	--	--	--	--	--	--	--	--	-	GO:0046872//metal ion binding;GO:0003676//nucleic acid binding	-
Unigene131446_All	230	--	--	--	--	--	--	--	--	--	--	--	--	--	--	--	--	--	--	-	-	-
Unigene131451_All	226	--	--	--	--	--	--	--	--	--	--	--	--	--	--	--	--	--	--	-	-	-
Unigene131460_All	224	--	--	--	--	--	--	--	--	--	--	--	--	--	--	--	--	--	--	-	-	-
Unigene131465_All	263	--	--	--	--	--	--	--	--	--	--	--	--	--	--	--	--	--	--	-	-	-
Unigene131533_All	267	--	--	--	--	--	--	--	--	--	--	--	--	--	--	--	--	--	--	-	-	-
Unigene131562_All	226	gi|9838369|ref|NP_063981.1|	67.4	5.00E-11	orf129a [Beta vulgaris subsp. vulgaris] >gi|9049283|dbj|BAA99293.1| orf129a [Beta vulgaris subsp. vulgaris]	--	--	--	--	--	--	--	--	--	K13148	3.00E-06	47.4	vvi:100261060	integrator complex subunit 11 [EC:3.1.27.-]	-	-	-
Unigene131578_All	218	--	--	--	--	--	--	--	--	--	--	--	--	--	--	--	--	--	--	-	-	-
Unigene131583_All	258	--	--	--	--	--	--	--	--	--	--	--	--	--	--	--	--	--	--	-	-	-
Unigene131625_All	238	--	--	--	--	--	--	--	--	--	--	--	--	--	--	--	--	--	--	-	-	-
Unigene131633_All	282	--	--	--	--	--	--	--	--	--	--	--	--	--	--	--	--	--	--	-	-	-
Unigene131662_All	401	--	--	--	--	--	--	--	--	--	--	--	--	--	--	--	--	--	--	-	-	-
Unigene131672_All	225	--	--	--	--	--	--	--	--	--	--	--	--	--	--	--	--	--	--	-	-	-
Unigene131679_All	239	gi|308808346|ref|XP_003081483.1|	67	7.00E-11	Predicted membrane protein (patched superfamily) (ISS) [Ostreococcus tauri] >gi|116059946|emb|CAL56005.1| Predicted membrane protein (patched superfamily) (ISS) [Ostreococcus tauri]	sp|P21997|SSGP_VOLCA	60.1	4.00E-09	Sulfated surface glycoprotein 185 OS=Volvox carteri PE=1 SV=1	Rv3876	47.4	6.00E-06	COG0455	ATPases involved in chromosome partitioning	--	--	--	--	--	-	-	GO:0044464//cell part
Unigene131680_All	204	--	--	--	--	--	--	--	--	--	--	--	--	--	--	--	--	--	--	-	-	-
Unigene131696_All	211	--	--	--	--	--	--	--	--	--	--	--	--	--	--	--	--	--	--	-	-	-
Unigene131707_All	341	gi|15234663|ref|NP_192431.1|	85.9	1.00E-16	late embryogenesis abundant hydroxyproline-rich glycoprotein [Arabidopsis thaliana] >gi|332657092|gb|AEE82492.1| late embryogenesis abundant hydroxyproline-rich glycoprotein [Arabidopsis thaliana]	--	--	--	--	--	--	--	--	--	--	--	--	--	--	-	-	-
Unigene131724_All	243	--	--	--	--	--	--	--	--	--	--	--	--	--	--	--	--	--	--	-	-	-
Unigene131738_All	329	--	--	--	--	--	--	--	--	--	--	--	--	--	--	--	--	--	--	-	-	-
Unigene13174_All	497	--	--	--	--	--	--	--	--	--	--	--	--	--	--	--	--	--	--	-	-	-
Unigene131836_All	304	--	--	--	--	--	--	--	--	--	--	--	--	--	--	--	--	--	--	-	-	-
Unigene131846_All	211	--	--	--	--	--	--	--	--	--	--	--	--	--	--	--	--	--	--	-	-	-
Unigene131854_All	250	--	--	--	--	--	--	--	--	--	--	--	--	--	--	--	--	--	--	-	-	-
Unigene131896_All	255	--	--	--	--	--	--	--	--	--	--	--	--	--	--	--	--	--	--	-	-	-
Unigene131897_All	213	--	--	--	--	--	--	--	--	--	--	--	--	--	--	--	--	--	--	-	-	-
Unigene131925_All	323	gi|224118926|ref|XP_002331338.1|	60.1	8.00E-09	predicted protein [Populus trichocarpa] >gi|222873371|gb|EEF10502.1| predicted protein [Populus trichocarpa]	--	--	--	--	--	--	--	--	--	--	--	--	--	--	-	GO:0005488//binding	-
Unigene131973_All	234	--	--	--	--	--	--	--	--	--	--	--	--	--	--	--	--	--	--	-	-	-
Unigene131990_All	261	--	--	--	--	--	--	--	--	--	--	--	--	--	--	--	--	--	--	-	-	-
Unigene132000_All	253	--	--	--	--	--	--	--	--	--	--	--	--	--	--	--	--	--	--	-	-	-
Unigene132008_All	234	--	--	--	--	--	--	--	--	--	--	--	--	--	--	--	--	--	--	-	-	-
Unigene132020_All	228	--	--	--	--	--	--	--	--	--	--	--	--	--	--	--	--	--	--	-	-	-
Unigene132042_All	245	--	--	--	--	--	--	--	--	--	--	--	--	--	--	--	--	--	--	-	-	-
Unigene132048_All	555	gi|4530126|gb|AAD21872.1|	188	4.00E-47	receptor-like protein kinase homolog RK20-1 [Phaseolus vulgaris]	sp|Q9ZP16|CRK11_ARATH	179	8.00E-45	Cysteine-rich receptor-like protein kinase 11 OS=Arabidopsis thaliana GN=CRK11 PE=2 SV=2	YAR019c	50.4	2.00E-06	COG0515	Serine/threonine protein kinase	K00924	5.00E-25	111	osa:4333912	[EC:2.7.1.-]	-	GO:0004672//protein kinase activity;GO:0000166//nucleotide binding	-
Unigene132055_All	359	gi|47824950|gb|AAT38724.1|	88.2	3.00E-17	Putative retrotransposon protein, identical [Solanum demissum]	--	--	--	--	--	--	--	--	--	--	--	--	--	--	GO:0006259//DNA metabolic process	GO:0003676//nucleic acid binding	GO:0043231//intracellular membrane-bounded organelle
Unigene132077_All	228	--	--	--	--	--	--	--	--	--	--	--	--	--	--	--	--	--	--	-	-	-
Unigene132113_All	235	--	--	--	--	--	--	--	--	--	--	--	--	--	--	--	--	--	--	-	-	-
Unigene132158_All	217	--	--	--	--	--	--	--	--	--	--	--	--	--	--	--	--	--	--	-	-	-
Unigene132216_All	203	--	--	--	--	--	--	--	--	--	--	--	--	--	--	--	--	--	--	-	-	-
Unigene132227_All	236	--	--	--	--	--	--	--	--	--	--	--	--	--	--	--	--	--	--	-	-	-
Unigene132243_All	202	--	--	--	--	--	--	--	--	--	--	--	--	--	--	--	--	--	--	-	-	-
Unigene132252_All	288	--	--	--	--	--	--	--	--	--	--	--	--	--	--	--	--	--	--	-	-	-
Unigene132267_All	206	--	--	--	--	--	--	--	--	--	--	--	--	--	--	--	--	--	--	-	-	-
Unigene132294_All	233	gi|8778250|gb|AAF79259.1|AC023279_8	90.5	6.00E-18	F12K21.14 [Arabidopsis thaliana]	sp|P93290|M240_ARATH	76.3	6.00E-14	Uncharacterized mitochondrial protein AtMg00240 OS=Arabidopsis thaliana GN=AtMg00240 PE=4 SV=1	--	--	--	--	--	K10760	1.00E-09	58.5	vvi:100247527	adenylate isopentenyltransferase (cytokinin synthase)	GO:0008152//metabolic process	GO:0046914//transition metal ion binding;GO:0003676//nucleic acid binding;GO:0003824//catalytic activity	-
Unigene132340_All	265	--	--	--	--	--	--	--	--	--	--	--	--	--	--	--	--	--	--	-	-	-
Unigene132364_All	304	gi|54606703|dbj|BAD66726.1|	102	1.00E-21	orf167b [Beta vulgaris subsp. vulgaris] >gi|54606747|dbj|BAD66770.1| orf167b [Beta vulgaris subsp. vulgaris]	sp|P10978|POLX_TOBAC	80.1	4.00E-15	Retrovirus-related Pol polyprotein from transposon TNT 1-94 OS=Nicotiana tabacum PE=2 SV=1	--	--	--	--	--	--	--	--	--	--	-	GO:0005488//binding	-
Unigene132380_All	205	gi|25411425|pir||C84500	116	8.00E-26	probable retroelement pol polyprotein [imported] - Arabidopsis thaliana	sp|P04323|POL3_DROME	53.5	4.00E-07	Retrovirus-related Pol polyprotein from transposon 17.6 OS=Drosophila melanogaster GN=pol PE=4 SV=1	SPAC9.04	48.1	4.00E-06	COG2801	Transposase and inactivated derivatives	--	--	--	--	--	GO:0006260//DNA replication	GO:0046914//transition metal ion binding;GO:0003676//nucleic acid binding;GO:0034061	GO:0043231//intracellular membrane-bounded organelle
Unigene132422_All	223	--	--	--	--	--	--	--	--	--	--	--	--	--	--	--	--	--	--	-	-	-
Unigene132449_All	222	--	--	--	--	--	--	--	--	--	--	--	--	--	--	--	--	--	--	-	-	-
Unigene132462_All	248	--	--	--	--	--	--	--	--	--	--	--	--	--	--	--	--	--	--	-	-	-
Unigene132469_All	291	--	--	--	--	--	--	--	--	--	--	--	--	--	--	--	--	--	--	-	-	-
Unigene13247_All	251	--	--	--	--	--	--	--	--	--	--	--	--	--	--	--	--	--	--	-	-	-
Unigene132488_All	248	--	--	--	--	--	--	--	--	--	--	--	--	--	--	--	--	--	--	-	-	-
Unigene132526_All	206	--	--	--	--	--	--	--	--	--	--	--	--	--	--	--	--	--	--	-	-	-
Unigene132529_All	263	--	--	--	--	--	--	--	--	--	--	--	--	--	--	--	--	--	--	-	-	-
Unigene132532_All	205	--	--	--	--	--	--	--	--	--	--	--	--	--	--	--	--	--	--	-	-	-
Unigene132572_All	217	--	--	--	--	--	--	--	--	--	--	--	--	--	--	--	--	--	--	-	-	-
Unigene132627_All	288	--	--	--	--	--	--	--	--	--	--	--	--	--	--	--	--	--	--	-	-	-
Unigene132651_All	217	--	--	--	--	--	--	--	--	--	--	--	--	--	--	--	--	--	--	-	-	-
Unigene132662_All	314	--	--	--	--	--	--	--	--	--	--	--	--	--	--	--	--	--	--	-	-	-
Unigene132701_All	204	--	--	--	--	--	--	--	--	--	--	--	--	--	--	--	--	--	--	-	-	-
Unigene132706_All	228	--	--	--	--	--	--	--	--	--	--	--	--	--	--	--	--	--	--	-	-	-
Unigene132749_All	207	--	--	--	--	--	--	--	--	--	--	--	--	--	--	--	--	--	--	-	-	-
Unigene132757_All	286	--	--	--	--	--	--	--	--	--	--	--	--	--	--	--	--	--	--	-	-	-
Unigene132789_All	204	gi|124360635|gb|ABN08628.1|	39.3	3.00E-06	RNA-directed DNA polymerase (Reverse transcriptase) [Medicago truncatula]	--	--	--	--	--	--	--	--	--	--	--	--	--	--	-	-	-
Unigene132801_All	250	--	--	--	--	--	--	--	--	--	--	--	--	--	--	--	--	--	--	-	-	-
Unigene132838_All	244	--	--	--	--	--	--	--	--	--	--	--	--	--	--	--	--	--	--	-	-	-
Unigene132867_All	211	--	--	--	--	--	--	--	--	--	--	--	--	--	--	--	--	--	--	-	-	-
Unigene132897_All	284	--	--	--	--	--	--	--	--	--	--	--	--	--	--	--	--	--	--	-	-	-
Unigene132899_All	258	--	--	--	--	--	--	--	--	--	--	--	--	--	--	--	--	--	--	-	-	-
Unigene132918_All	208	--	--	--	--	--	--	--	--	--	--	--	--	--	--	--	--	--	--	-	-	-
Unigene132945_All	207	--	--	--	--	--	--	--	--	--	--	--	--	--	--	--	--	--	--	-	-	-
Unigene132950_All	202	--	--	--	--	--	--	--	--	--	--	--	--	--	--	--	--	--	--	-	-	-
Unigene133017_All	222	--	--	--	--	--	--	--	--	--	--	--	--	--	--	--	--	--	--	-	-	-
Unigene133061_All	286	gi|261865347|gb|ACY01928.1|	55.1	3.00E-07	hypothetical protein [Beta vulgaris]	--	--	--	--	--	--	--	--	--	--	--	--	--	--	-	-	-
Unigene133067_All	275	gi|223997552|ref|XP_002288449.1|	135	2.00E-31	40S ribosomal protein-like protein [Thalassiosira pseudonana CCMP1335] >gi|220975557|gb|EED93885.1| 40S ribosomal protein-like protein [Thalassiosira pseudonana CCMP1335]	sp|P46654|RSSA2_YEAST	179	6.00E-45	40S ribosomal protein S0-B OS=Saccharomyces cerevisiae (strain ATCC 204508 / S288c) GN=RPS0B PE=1 SV=2	YLR048w	179	1.00E-45	COG0052	Ribosomal protein S2	K02998	1.00E-29	125	cme:CMT410C	small subunit ribosomal protein SAe	-	-	-
Unigene133091_All	254	--	--	--	--	--	--	--	--	--	--	--	--	--	--	--	--	--	--	-	-	-
Unigene133112_All	231	--	--	--	--	--	--	--	--	--	--	--	--	--	--	--	--	--	--	-	-	-
Unigene133114_All	201	--	--	--	--	--	--	--	--	--	--	--	--	--	--	--	--	--	--	-	-	-
Unigene133152_All	335	--	--	--	--	--	--	--	--	--	--	--	--	--	--	--	--	--	--	-	-	-
Unigene133166_All	298	--	--	--	--	--	--	--	--	--	--	--	--	--	--	--	--	--	--	-	-	-
Unigene13320_All	1058	gi|15238614|ref|NP_198430.1|	68.9	1.00E-10	Ankyrin repeat family protein [Arabidopsis thaliana] >gi|332006636|gb|AED94019.1| Ankyrin repeat family protein [Arabidopsis thaliana]	--	--	--	--	--	--	--	--	--	K11267	7.00E-06	49.3	osa:4340775	sister chromatid cohesion protein PDS5	-	-	-
Unigene13323_All	309	gi|66841323|dbj|BAD99219.1|	90.1	8.00E-18	polypeptide with a gag-like domain [Petunia x hybrida]	--	--	--	--	--	--	--	--	--	--	--	--	--	--	-	GO:0005488//binding	-
Unigene133251_All	223	--	--	--	--	--	--	--	--	--	--	--	--	--	--	--	--	--	--	-	-	-
Unigene133314_All	236	gi|255542710|ref|XP_002512418.1|	71.2	4.00E-12	conserved hypothetical protein [Ricinus communis] >gi|223548379|gb|EEF49870.1| conserved hypothetical protein [Ricinus communis]	--	--	--	--	--	--	--	--	--	--	--	--	--	--	-	-	-
Unigene133318_All	254	gi|115459228|ref|NP_001053214.1|	50.4	7.00E-06	Os04g0498700 [Oryza sativa Japonica Group] >gi|38345395|emb|CAD41241.2| OSJNBa0067K08.24 [Oryza sativa Japonica Group] >gi|113564785|dbj|BAF15128.1| Os04g0498700 [Oryza sativa Japonica Group]	--	--	--	--	--	--	--	--	--	--	--	--	--	--	-	-	-
Unigene133348_All	223	--	--	--	--	--	--	--	--	--	--	--	--	--	--	--	--	--	--	-	-	-
Unigene133351_All	209	--	--	--	--	--	--	--	--	--	--	--	--	--	--	--	--	--	--	-	-	-
Unigene133354_All	293	--	--	--	--	--	--	--	--	--	--	--	--	--	--	--	--	--	--	-	-	-
Unigene133371_All	205	gi|15218961|ref|NP_173550.1|	56.2	1.00E-07	uncharacterized protein [Arabidopsis thaliana] >gi|332191960|gb|AEE30081.1| uncharacterized protein [Arabidopsis thaliana]	--	--	--	--	--	--	--	--	--	--	--	--	--	--	-	-	-
Unigene133380_All	222	--	--	--	--	--	--	--	--	--	--	--	--	--	--	--	--	--	--	-	-	-
Unigene133400_All	269	--	--	--	--	--	--	--	--	--	--	--	--	--	--	--	--	--	--	-	-	-
Unigene133413_All	231	--	--	--	--	--	--	--	--	--	--	--	--	--	--	--	--	--	--	-	-	-
Unigene133430_All	322	gi|5917664|gb|AAD55979.1|AF159296_1	55.1	3.00E-07	extensin-like protein [Solanum lycopersicum]	sp|Q02817|MUC2_HUMAN	53.5	4.00E-07	Mucin-2 OS=Homo sapiens GN=MUC2 PE=1 SV=2	--	--	--	--	--	--	--	--	--	--	-	-	-
Unigene13344_All	570	--	--	--	--	--	--	--	--	--	--	--	--	--	--	--	--	--	--	-	-	-
Unigene133485_All	716	--	--	--	--	--	--	--	--	--	--	--	--	--	--	--	--	--	--	-	-	-
Unigene133496_All	213	--	--	--	--	--	--	--	--	--	--	--	--	--	--	--	--	--	--	-	-	-
Unigene133513_All	313	gi|226507030|ref|NP_001147771.1|	50.8	2.00E-14	S-adenosylmethionine-dependent methyltransferase/ methyltransferase/ thiopurine S-methyltransferase [Zea mays] >gi|195613684|gb|ACG28672.1| S-adenosylmethionine-dependent methyltransferase/ methyltransferase/ thiopurine S-methyltransferase [Zea mays]	sp|O80562|HOL2_ARATH	47.4	5.00E-13	Probable thiol methyltransferase 1 OS=Arabidopsis thaliana GN=HOL2 PE=1 SV=1	--	--	--	--	--	--	--	--	--	--	-	GO:0008172//S-methyltransferase activity	GO:0044424//intracellular part
Unigene133534_All	209	--	--	--	--	--	--	--	--	--	--	--	--	--	--	--	--	--	--	-	-	-
Unigene133541_All	252	gi|78183245|emb|CAJ00275.1|	60.1	8.00E-09	hypothetical protein [Lotus japonicus]	--	--	--	--	--	--	--	--	--	--	--	--	--	--	-	-	-
Unigene133602_All	278	--	--	--	--	--	--	--	--	--	--	--	--	--	--	--	--	--	--	-	-	-
Unigene133642_All	256	--	--	--	--	--	--	--	--	--	--	--	--	--	--	--	--	--	--	-	-	-
Unigene133679_All	364	--	--	--	--	--	--	--	--	--	--	--	--	--	--	--	--	--	--	-	-	-
Unigene133692_All	203	--	--	--	--	--	--	--	--	--	--	--	--	--	--	--	--	--	--	-	-	-
Unigene133703_All	342	--	--	--	--	--	--	--	--	--	--	--	--	--	--	--	--	--	--	-	-	-
Unigene133734_All	278	--	--	--	--	--	--	--	--	--	--	--	--	--	--	--	--	--	--	-	-	-
Unigene133737_All	340	gi|307752465|gb|ADN93223.1|	176	8.00E-44	chalcone synthase [Cardamine microzyga]	sp|Q9FSB8|CHS2_RUTGR	176	4.00E-44	Chalcone synthase 2 OS=Ruta graveolens GN=CHS2 PE=2 SV=1	--	--	--	--	--	K00660	5.00E-44	172	ath:AT5G13930	chalcone synthase [EC:2.3.1.74]	GO:0009699//phenylpropanoid biosynthetic process	GO:0016747//transferase activity, transferring acyl groups other than amino-acyl groups	-
Unigene133742_All	359	gi|134093252|ref|YP_001109553.1|	66.6	9.00E-11	hypothetical protein Poptr_cp075 [Populus trichocarpa] >gi|134093265|ref|YP_001109566.1| hypothetical protein Poptr_cp088 [Populus trichocarpa] >gi|133712114|gb|ABO36757.1| hypothetical protein Poptr_cp075 [Populus trichocarpa] >gi|133712127|gb|ABO36770.1| hypothetical protein Poptr_cp088 [Populus trichocarpa]	--	--	--	--	--	--	--	--	--	--	--	--	--	--	-	-	GO:0009536//plastid
Unigene133811_All	208	--	--	--	--	--	--	--	--	--	--	--	--	--	--	--	--	--	--	-	-	-
Unigene133854_All	212	--	--	--	--	--	--	--	--	--	--	--	--	--	--	--	--	--	--	-	-	-
Unigene133900_All	250	--	--	--	--	--	--	--	--	--	--	--	--	--	--	--	--	--	--	-	-	-
Unigene133902_All	251	--	--	--	--	--	--	--	--	--	--	--	--	--	--	--	--	--	--	-	-	-
Unigene133911_All	225	--	--	--	--	--	--	--	--	--	--	--	--	--	--	--	--	--	--	-	-	-
Unigene133920_All	201	--	--	--	--	--	--	--	--	--	--	--	--	--	--	--	--	--	--	-	-	-
Unigene133931_All	219	--	--	--	--	--	--	--	--	--	--	--	--	--	--	--	--	--	--	-	-	-
Unigene133951_All	205	--	--	--	--	--	--	--	--	--	--	--	--	--	--	--	--	--	--	-	-	-
Unigene133952_All	212	--	--	--	--	--	--	--	--	--	--	--	--	--	--	--	--	--	--	-	-	-
Unigene133957_All	212	--	--	--	--	--	--	--	--	--	--	--	--	--	--	--	--	--	--	-	-	-
Unigene133978_All	213	--	--	--	--	--	--	--	--	--	--	--	--	--	--	--	--	--	--	-	-	-
Unigene133981_All	262	gi|170660047|gb|ACB28472.1|	129	1.00E-29	polyprotein [Ananas comosus]	sp|Q9UR07|RTF23_SCHPO	59.7	6.00E-09	Retrotransposable element Tf2 155 kDa protein type 3 OS=Schizosaccharomyces pombe (strain ATCC 38366 / 972) GN=Tf2-11 PE=4 SV=1	SPAC9.04	59.7	1.00E-09	COG2801	Transposase and inactivated derivatives	--	--	--	--	--	GO:0006260//DNA replication;GO:0006325//chromatin organization;GO:0006464//protein modification process	GO:0003676//nucleic acid binding;GO:0004672//protein kinase activity;GO:0034061;GO:0030246//carbohydrate binding;GO:0032559//adenyl ribonucleotide binding	GO:0043231//intracellular membrane-bounded organelle;GO:0044427//chromosomal part
Unigene133989_All	202	gi|38347492|emb|CAE05840.2|	81.6	3.00E-15	OSJNBa0091C07.2 [Oryza sativa Japonica Group]	--	--	--	--	--	--	--	--	--	--	--	--	--	--	-	-	GO:0043231//intracellular membrane-bounded organelle
Unigene134002_All	244	--	--	--	--	--	--	--	--	--	--	--	--	--	--	--	--	--	--	-	-	-
Unigene134015_All	214	--	--	--	--	--	--	--	--	--	--	--	--	--	--	--	--	--	--	-	-	-
Unigene134022_All	262	--	--	--	--	--	--	--	--	--	--	--	--	--	--	--	--	--	--	-	-	-
Unigene134048_All	227	--	--	--	--	--	--	--	--	--	--	--	--	--	--	--	--	--	--	-	-	-
Unigene134078_All	251	--	--	--	--	--	--	--	--	--	--	--	--	--	--	--	--	--	--	-	-	-
Unigene134087_All	200	gi|332322090|emb|CCA65981.1|	58.9	2.00E-08	hypothetical protein [Beta vulgaris subsp. vulgaris]	--	--	--	--	--	--	--	--	--	--	--	--	--	--	-	-	-
Unigene134113_All	310	gi|297829254|ref|XP_002882509.1|	189	1.00E-47	kinase family protein [Arabidopsis lyrata subsp. lyrata] >gi|297328349|gb|EFH58768.1| kinase family protein [Arabidopsis lyrata subsp. lyrata]	sp|Q9SFT7|Y3707_ARATH	183	3.00E-46	Serine/threonine-protein kinase At3g07070 OS=Arabidopsis thaliana GN=At3g07070 PE=2 SV=1	CAC0404_1	73.2	1.00E-13	COG0515	Serine/threonine protein kinase	K13430	1.00E-46	181	zma:100283091	serine/threonine-protein kinase PBS1 [EC:2.7.11.1]	GO:0006464//protein modification process	GO:0004871//signal transducer activity;GO:0004713//protein tyrosine kinase activity;GO:0032559//adenyl ribonucleotide binding	-
Unigene134125_All	346	--	--	--	--	--	--	--	--	--	--	--	--	--	--	--	--	--	--	-	-	-
Unigene134136_All	417	--	--	--	--	--	--	--	--	--	--	--	--	--	--	--	--	--	--	-	-	-
Unigene134137_All	269	--	--	--	--	--	--	--	--	--	--	--	--	--	--	--	--	--	--	-	-	-
Unigene134148_All	225	--	--	--	--	--	--	--	--	--	--	--	--	--	--	--	--	--	--	-	-	-
Unigene134168_All	203	--	--	--	--	--	--	--	--	--	--	--	--	--	--	--	--	--	--	-	-	-
Unigene134177_All	334	gi|115455577|ref|NP_001051389.1|	93.6	7.00E-19	Os03g0767700 [Oryza sativa Japonica Group] >gi|108711268|gb|ABF99063.1| expressed protein [Oryza sativa Japonica Group] >gi|113549860|dbj|BAF13303.1| Os03g0767700 [Oryza sativa Japonica Group]	sp|O81767|PP348_ARATH	89.7	5.00E-18	Pentatricopeptide repeat-containing protein At4g33990 OS=Arabidopsis thaliana GN=EMB2758 PE=2 SV=2	--	--	--	--	--	--	--	--	--	--	-	-	GO:0043231//intracellular membrane-bounded organelle
Unigene134205_All	269	gi|15226107|ref|NP_180900.1|	75.5	2.00E-13	uncharacterized protein [Arabidopsis thaliana] >gi|330253738|gb|AEC08832.1| uncharacterized protein [Arabidopsis thaliana]	--	--	--	--	--	--	--	--	--	--	--	--	--	--	-	-	-
Unigene134219_All	239	--	--	--	--	--	--	--	--	--	--	--	--	--	--	--	--	--	--	-	-	-
Unigene134220_All	214	gi|27462172|gb|AAO15358.1|AF242356_1	104	3.00E-22	kinesin related protein [Solanum lycopersicum]	sp|P33174|KIF4_MOUSE	66.6	5.00E-11	Chromosome-associated kinesin KIF4 OS=Mus musculus GN=Kif4 PE=2 SV=2	YBL063w	56.6	1.00E-08	COG5059	Kinesin-like protein	K10398	7.00E-12	66.2	sbi:SORBI_05g000240	kinesin family member 11	GO:0000911//cytokinesis by cell plate formation;GO:0007017//microtubule-based process;GO:0032502//developmental process	GO:0003777//microtubule motor activity;GO:0032559//adenyl ribonucleotide binding	GO:0015630//microtubule cytoskeleton;GO:0009536//plastid
Unigene134223_All	257	gi|227206314|dbj|BAH57212.1|	51.2	4.00E-06	AT2G14890 [Arabidopsis thaliana]	sp|Q8UZB4|ORF3_GFKVM	49.3	7.00E-06	Uncharacterized protein ORF3 OS=Grapevine fleck virus (isolate Italy/MT48) GN=ORF3 PE=4 SV=1	--	--	--	--	--	--	--	--	--	--	-	-	-
Unigene134232_All	269	--	--	--	--	--	--	--	--	--	--	--	--	--	--	--	--	--	--	-	-	-
Unigene134271_All	253	gi|9758329|dbj|BAB08885.1|	50.4	7.00E-06	retroelement pol polyprotein-like [Arabidopsis thaliana]	--	--	--	--	--	--	--	--	--	--	--	--	--	--	-	-	-
Unigene134278_All	270	gi|195652011|gb|ACG45473.1|	175	1.00E-43	ramosa 2 [Zea mays]	sp|Q9M2J7|LBD29_ARATH	170	2.00E-42	LOB domain-containing protein 29 OS=Arabidopsis thaliana GN=LBD29 PE=2 SV=1	--	--	--	--	--	K13945	4.00E-47	183	rcu:RCOM_0245570	LOB domain-containing protein 29	GO:0010102//lateral root morphogenesis	-	-
Unigene134282_All	200	--	--	--	--	--	--	--	--	--	--	--	--	--	--	--	--	--	--	-	-	-
Unigene134305_All	234	--	--	--	--	--	--	--	--	--	--	--	--	--	--	--	--	--	--	-	-	-
Unigene134321_All	220	gi|224133804|ref|XP_002321665.1|	100	7.00E-21	jumonji domain protein [Populus trichocarpa] >gi|222868661|gb|EEF05792.1| jumonji domain protein [Populus trichocarpa]	sp|Q3UXZ9|KDM5A_MOUSE	54.3	2.00E-07	Lysine-specific demethylase 5A OS=Mus musculus GN=Kdm5a PE=1 SV=2	--	--	--	--	--	K11446	3.00E-08	53.9	sbi:SORBI_10g031260	histone demethylase JARID1 [EC:1.14.11.-]	GO:0048827//phyllome development;GO:0009725//response to hormone stimulus;GO:0000902//cell morphogenesis;GO:0070076//histone lysine demethylation;GO:0016573//histone acetylation;GO:0003006//reproductive developmental process	GO:0046914//transition metal ion binding;GO:0001071	GO:0043231//intracellular membrane-bounded organelle
Unigene134334_All	260	gi|261865342|gb|ACY01923.1|	52	2.00E-06	hypothetical protein [Beta vulgaris]	--	--	--	--	--	--	--	--	--	--	--	--	--	--	-	-	-
Unigene134335_All	229	--	--	--	--	--	--	--	--	--	--	--	--	--	--	--	--	--	--	-	-	-
Unigene134354_All	209	--	--	--	--	--	--	--	--	--	--	--	--	--	--	--	--	--	--	-	-	-
Unigene134358_All	201	--	--	--	--	--	--	--	--	--	--	--	--	--	--	--	--	--	--	-	-	-
Unigene134375_All	202	--	--	--	--	--	--	--	--	--	--	--	--	--	--	--	--	--	--	-	-	-
Unigene134379_All	261	gi|15234659|ref|NP_192429.1|	73.9	6.00E-13	cysteine-rich receptor-like protein kinase 25 [Arabidopsis thaliana] >gi|75335771|sp|Q9M0X5.1|CRK25_ARATH RecName: Full=Cysteine-rich receptor-like protein kinase 25; Short=Cysteine-rich RLK25; Flags: Precursor >gi|7267280|emb|CAB81062.1| receptor protein kinase-like protein [Arabidopsis thaliana] >gi|332657090|gb|AEE82490.1| cysteine-rich receptor-like protein kinase 25 [Arabidopsis thaliana]	sp|Q9M0X5|CRK25_ARATH	73.9	3.00E-13	Cysteine-rich receptor-like protein kinase 25 OS=Arabidopsis thaliana GN=CRK25 PE=2 SV=1	--	--	--	--	--	--	--	--	--	--	-	GO:0004672//protein kinase activity	-
Unigene134386_All	216	--	--	--	--	--	--	--	--	--	--	--	--	--	--	--	--	--	--	-	-	-
Unigene134415_All	300	gi|28207687|gb|AAO32318.1|	53.5	8.00E-07	phosphoenolpyruvate carboxylase kinase 2 [Solanum lycopersicum] >gi|28207694|gb|AAO32075.1| phosphoenolpyruvate carboxylase kinase 2 [Solanum lycopersicum]	--	--	--	--	--	--	--	--	--	--	--	--	--	--	-	GO:0016301//kinase activity	-
Unigene134457_All	224	--	--	--	--	--	--	--	--	--	--	--	--	--	--	--	--	--	--	-	-	-
Unigene134463_All	273	--	--	--	--	--	--	--	--	--	--	--	--	--	--	--	--	--	--	-	-	-
Unigene134470_All	254	--	--	--	--	--	--	--	--	--	--	--	--	--	--	--	--	--	--	-	-	-
Unigene134510_All	244	--	--	--	--	--	--	--	--	--	--	--	--	--	--	--	--	--	--	-	-	-
Unigene134518_All	241	--	--	--	--	--	--	--	--	--	--	--	--	--	--	--	--	--	--	-	-	-
Unigene134524_All	256	--	--	--	--	--	--	--	--	--	--	--	--	--	--	--	--	--	--	-	-	-
Unigene134532_All	242	gi|66841325|dbj|BAD99221.1|	69.3	1.00E-11	polypepetide with reverse transcriptase and RNaseH domains [Petunia x hybrida]	--	--	--	--	--	--	--	--	--	--	--	--	--	--	GO:0008152//metabolic process	GO:0046872//metal ion binding;GO:0003824//catalytic activity	-
Unigene134533_All	242	--	--	--	--	--	--	--	--	--	--	--	--	--	--	--	--	--	--	-	-	-
Unigene134558_All	240	--	--	--	--	--	--	--	--	--	--	--	--	--	--	--	--	--	--	-	-	-
Unigene134564_All	219	--	--	--	--	--	--	--	--	--	--	--	--	--	--	--	--	--	--	-	-	-
Unigene134570_All	233	--	--	--	--	--	--	--	--	--	--	--	--	--	--	--	--	--	--	-	-	-
Unigene134576_All	227	--	--	--	--	--	--	--	--	--	--	--	--	--	--	--	--	--	--	-	-	-
Unigene134633_All	226	--	--	--	--	--	--	--	--	--	--	--	--	--	--	--	--	--	--	-	-	-
Unigene134647_All	257	gi|15228434|ref|NP_187719.1|	76.3	1.00E-13	receptor like protein 35 [Arabidopsis thaliana] >gi|332641479|gb|AEE75000.1| receptor like protein 35 [Arabidopsis thaliana]	sp|Q9LP24|Y1571_ARATH	71.6	1.00E-12	Probable leucine-rich repeat receptor-like protein kinase At1g35710 OS=Arabidopsis thaliana GN=At1g35710 PE=2 SV=1	--	--	--	--	--	K13420	9.00E-14	72.4	rcu:RCOM_0633880	LRR receptor-like serine/threonine-protein kinase FLS2 [EC:2.7.11.1]	-	GO:0016301//kinase activity	-
Unigene134655_All	276	--	--	--	--	--	--	--	--	--	--	--	--	--	--	--	--	--	--	-	-	-
Unigene134666_All	231	--	--	--	--	--	--	--	--	--	--	--	--	--	--	--	--	--	--	-	-	-
Unigene134694_All	203	--	--	--	--	--	--	--	--	--	--	--	--	--	--	--	--	--	--	-	-	-
Unigene134715_All	209	gi|297605832|ref|NP_001057661.2|	51.2	4.00E-06	Os06g0484800 [Oryza sativa Japonica Group] >gi|255677053|dbj|BAF19575.2| Os06g0484800 [Oryza sativa Japonica Group]	--	--	--	--	--	--	--	--	--	--	--	--	--	--	-	-	-
Unigene134720_All	266	--	--	--	--	--	--	--	--	--	--	--	--	--	--	--	--	--	--	-	-	-
Unigene134776_All	408	gi|297725595|ref|NP_001175161.1|	107	4.00E-23	Os07g0417700 [Oryza sativa Japonica Group] >gi|255677700|dbj|BAH93889.1| Os07g0417700 [Oryza sativa Japonica Group]	--	--	--	--	--	--	--	--	--	K13148	2.00E-10	62	vvi:100261060	integrator complex subunit 11 [EC:3.1.27.-]	-	-	GO:0043231//intracellular membrane-bounded organelle;GO:0044444//cytoplasmic part
Unigene134780_All	255	--	--	--	--	--	--	--	--	--	--	--	--	--	--	--	--	--	--	-	-	-
Unigene134784_All	238	--	--	--	--	--	--	--	--	--	--	--	--	--	--	--	--	--	--	-	-	-
Unigene134793_All	281	--	--	--	--	--	--	--	--	--	--	--	--	--	--	--	--	--	--	-	-	-
Unigene134803_All	216	--	--	--	--	--	--	--	--	--	--	--	--	--	--	--	--	--	--	-	-	-
Unigene134853_All	266	--	--	--	--	--	--	--	--	--	--	--	--	--	--	--	--	--	--	-	-	-
Unigene134866_All	262	--	--	--	--	--	--	--	--	--	--	--	--	--	--	--	--	--	--	-	-	-
Unigene134870_All	237	--	--	--	--	--	--	--	--	--	--	--	--	--	--	--	--	--	--	-	-	-
Unigene134900_All	217	--	--	--	--	--	--	--	--	--	--	--	--	--	--	--	--	--	--	-	-	-
Unigene134909_All	209	--	--	--	--	--	--	--	--	--	--	--	--	--	--	--	--	--	--	-	-	-
Unigene134925_All	312	--	--	--	--	--	--	--	--	--	--	--	--	--	--	--	--	--	--	-	-	-
Unigene134934_All	285	--	--	--	--	--	--	--	--	--	--	--	--	--	--	--	--	--	--	-	-	-
Unigene134968_All	267	--	--	--	--	--	--	--	--	--	--	--	--	--	--	--	--	--	--	-	-	-
Unigene134990_All	201	--	--	--	--	--	--	--	--	--	--	--	--	--	--	--	--	--	--	-	-	-
Unigene134999_All	239	--	--	--	--	--	--	--	--	--	--	--	--	--	--	--	--	--	--	-	-	-
Unigene135004_All	239	gi|264664489|sp|C0LGP4.1|Y3475_ARATH	64.3	5.00E-10	RecName: Full=Probable LRR receptor-like serine/threonine-protein kinase At3g47570; Flags: Precursor >gi|224589592|gb|ACN59329.1| leucine-rich repeat receptor-like protein kinase [Arabidopsis thaliana]	sp|C0LGP4|Y3475_ARATH	64.3	2.00E-10	Probable LRR receptor-like serine/threonine-protein kinase At3g47570 OS=Arabidopsis thaliana GN=At3g47570 PE=1 SV=1	--	--	--	--	--	K13428	2.00E-08	55.1	ath:AT5G20480	LRR receptor-like serine/threonine-protein kinase EFR [EC:2.7.11.1]	GO:0006464//protein modification process	GO:0004871//signal transducer activity;GO:0004672//protein kinase activity;GO:0016628//oxidoreductase activity, acting on the CH-CH group of donors, NAD or NADP as acceptor;GO:0032559//adenyl ribonucleotide binding	GO:0031224//intrinsic to membrane;GO:0031410//cytoplasmic vesicle
Unigene135024_All	203	--	--	--	--	--	--	--	--	--	--	--	--	--	--	--	--	--	--	-	-	-
Unigene135030_All	230	gi|297849514|ref|XP_002892638.1|	80.1	8.00E-15	S-locus lectin protein kinase family protein [Arabidopsis lyrata subsp. lyrata] >gi|297338480|gb|EFH68897.1| S-locus lectin protein kinase family protein [Arabidopsis lyrata subsp. lyrata]	sp|Q9LPZ9|SD113_ARATH	77	3.00E-14	G-type lectin S-receptor-like serine/threonine-protein kinase SD1-13 OS=Arabidopsis thaliana GN=SD113 PE=1 SV=2	--	--	--	--	--	--	--	--	--	--	GO:0006468//protein amino acid phosphorylation	GO:0005488//binding;GO:0004672//protein kinase activity	GO:0016020//membrane
Unigene135037_All	212	--	--	--	--	--	--	--	--	--	--	--	--	--	--	--	--	--	--	-	-	-
Unigene135059_All	224	--	--	--	--	--	--	--	--	--	--	--	--	--	--	--	--	--	--	-	-	-
Unigene135131_All	209	--	--	--	--	--	--	--	--	--	--	--	--	--	--	--	--	--	--	-	-	-
Unigene135134_All	219	--	--	--	--	--	--	--	--	--	--	--	--	--	--	--	--	--	--	-	-	-
Unigene135142_All	300	--	--	--	--	--	--	--	--	--	--	--	--	--	--	--	--	--	--	-	-	-
Unigene135153_All	213	--	--	--	--	--	--	--	--	--	--	--	--	--	--	--	--	--	--	-	-	-
Unigene135163_All	272	--	--	--	--	--	--	--	--	--	--	--	--	--	--	--	--	--	--	-	-	-
Unigene135166_All	204	--	--	--	--	--	--	--	--	--	--	--	--	--	--	--	--	--	--	-	-	-
Unigene135196_All	447	--	--	--	--	--	--	--	--	--	--	--	--	--	--	--	--	--	--	-	-	-
Unigene135211_All	202	--	--	--	--	--	--	--	--	--	--	--	--	--	--	--	--	--	--	-	-	-
Unigene135212_All	285	--	--	--	--	--	--	--	--	--	--	--	--	--	--	--	--	--	--	-	-	-
Unigene135277_All	340	--	--	--	--	--	--	--	--	--	--	--	--	--	--	--	--	--	--	-	-	-
Unigene135287_All	286	--	--	--	--	--	--	--	--	--	--	--	--	--	--	--	--	--	--	-	-	-
Unigene135311_All	249	gi|115457356|ref|NP_001052278.1|	72	2.00E-12	Os04g0224900 [Oryza sativa Japonica Group] >gi|113563849|dbj|BAF14192.1| Os04g0224900 [Oryza sativa Japonica Group]	sp|Q9SS48|SDP6_ARATH	67	3.00E-11	Glycerol-3-phosphate dehydrogenase SDP6, mitochondrial OS=Arabidopsis thaliana GN=SDP6 PE=1 SV=1	--	--	--	--	--	K00111	2.00E-14	74.3	rcu:RCOM_0722140	glycerol-3-phosphate dehydrogenase [EC:1.1.5.3]	GO:0006071//glycerol metabolic process;GO:0022904//respiratory electron transport chain	GO:0016901;GO:0016899//oxidoreductase activity, acting on the CH-OH group of donors, oxygen as acceptor	GO:0043231//intracellular membrane-bounded organelle;GO:0043234//protein complex;GO:0019866//organelle inner membrane
Unigene135348_All	367	gi|297837429|ref|XP_002886596.1|	107	5.00E-23	aldo/keto reductase family protein [Arabidopsis lyrata subsp. lyrata] >gi|297332437|gb|EFH62855.1| aldo/keto reductase family protein [Arabidopsis lyrata subsp. lyrata]	sp|P49249|IN22_MAIZE	99.8	5.00E-21	IN2-2 protein OS=Zea mays GN=IN2-2 PE=2 SV=1	AGc447	72.8	1.00E-13	COG0667	Predicted oxidoreductases (related to aryl-alcohol dehydrogenases)	--	--	--	--	--	GO:0008152//metabolic process;GO:0010038//response to metal ion	GO:0003824//catalytic activity	GO:0009526//plastid envelope;GO:0016020//membrane
Unigene135367_All	262	--	--	--	--	--	--	--	--	--	--	--	--	--	--	--	--	--	--	-	-	-
Unigene135397_All	439	--	--	--	--	--	--	--	--	--	--	--	--	--	--	--	--	--	--	-	-	-
Unigene135469_All	204	--	--	--	--	--	--	--	--	--	--	--	--	--	--	--	--	--	--	-	-	-
Unigene135502_All	348	gi|238481582|ref|NP_001154784.1|	139	8.00E-33	alpha-rhamnosidase-like protein [Arabidopsis thaliana] >gi|332009557|gb|AED96940.1| alpha-rhamnosidase-like protein [Arabidopsis thaliana]	--	--	--	--	STM1252	66.2	1.00E-11	COG4692	Predicted neuraminidase (sialidase)	--	--	--	--	--	-	-	-
Unigene135530_All	248	gi|297830774|ref|XP_002883269.1|	107	5.00E-23	transcription factor jumonji domain-containing protein [Arabidopsis lyrata subsp. lyrata] >gi|297329109|gb|EFH59528.1| transcription factor jumonji domain-containing protein [Arabidopsis lyrata subsp. lyrata]	sp|Q9CXT6|KDM8_MOUSE	77.4	3.00E-14	Lysine-specific demethylase 8 OS=Mus musculus GN=Jmjd5 PE=2 SV=1	--	--	--	--	--	--	--	--	--	--	GO:0008152//metabolic process	GO:0016706//oxidoreductase activity, acting on paired donors, with incorporation or reduction of molecular oxygen, 2-oxoglutarate as one donor, and incorporation of one atom each of oxygen into both donors	-
Unigene135560_All	204	--	--	--	--	--	--	--	--	--	--	--	--	--	--	--	--	--	--	-	-	-
Unigene135568_All	278	--	--	--	--	--	--	--	--	--	--	--	--	--	--	--	--	--	--	-	-	-
Unigene135570_All	261	--	--	--	--	--	--	--	--	--	--	--	--	--	--	--	--	--	--	-	-	-
Unigene135573_All	284	--	--	--	--	--	--	--	--	--	--	--	--	--	--	--	--	--	--	-	-	-
Unigene135587_All	205	--	--	--	--	--	--	--	--	--	--	--	--	--	--	--	--	--	--	-	-	-
Unigene135617_All	207	--	--	--	--	--	--	--	--	--	--	--	--	--	--	--	--	--	--	-	-	-
Unigene135621_All	268	--	--	--	--	--	--	--	--	--	--	--	--	--	--	--	--	--	--	-	-	-
Unigene135629_All	262	--	--	--	--	--	--	--	--	--	--	--	--	--	--	--	--	--	--	-	-	-
Unigene135644_All	208	--	--	--	--	--	--	--	--	--	--	--	--	--	--	--	--	--	--	-	-	-
Unigene135664_All	239	--	--	--	--	--	--	--	--	--	--	--	--	--	--	--	--	--	--	-	-	-
Unigene135675_All	309	--	--	--	--	--	--	--	--	--	--	--	--	--	--	--	--	--	--	-	-	-
Unigene135683_All	217	--	--	--	--	--	--	--	--	--	--	--	--	--	--	--	--	--	--	-	-	-
Unigene135719_All	229	--	--	--	--	--	--	--	--	--	--	--	--	--	--	--	--	--	--	-	-	-
Unigene135764_All	218	--	--	--	--	--	--	--	--	--	--	--	--	--	--	--	--	--	--	-	-	-
Unigene135766_All	226	--	--	--	--	--	--	--	--	--	--	--	--	--	--	--	--	--	--	-	-	-
Unigene135821_All	224	--	--	--	--	--	--	--	--	--	--	--	--	--	--	--	--	--	--	-	-	-
Unigene135827_All	290	--	--	--	--	--	--	--	--	--	--	--	--	--	--	--	--	--	--	-	-	-
Unigene135833_All	247	--	--	--	--	--	--	--	--	--	--	--	--	--	--	--	--	--	--	-	-	-
Unigene135839_All	214	--	--	--	--	--	--	--	--	--	--	--	--	--	--	--	--	--	--	-	-	-
Unigene135856_All	284	--	--	--	--	--	--	--	--	--	--	--	--	--	--	--	--	--	--	-	-	-
Unigene135857_All	210	--	--	--	--	--	--	--	--	--	--	--	--	--	--	--	--	--	--	-	-	-
Unigene135860_All	238	--	--	--	--	--	--	--	--	--	--	--	--	--	--	--	--	--	--	-	-	-
Unigene135867_All	201	--	--	--	--	--	--	--	--	--	--	--	--	--	--	--	--	--	--	-	-	-
Unigene135870_All	247	--	--	--	--	--	--	--	--	--	--	--	--	--	--	--	--	--	--	-	-	-
Unigene135882_All	221	--	--	--	--	--	--	--	--	--	--	--	--	--	--	--	--	--	--	-	-	-
Unigene135906_All	205	--	--	--	--	--	--	--	--	--	--	--	--	--	--	--	--	--	--	-	-	-
Unigene135975_All	302	--	--	--	--	--	--	--	--	--	--	--	--	--	--	--	--	--	--	-	-	-
Unigene135985_All	412	gi|224142455|ref|XP_002324573.1|	63.9	6.00E-13	predicted protein [Populus trichocarpa] >gi|222866007|gb|EEF03138.1| predicted protein [Populus trichocarpa]	--	--	--	--	--	--	--	--	--	--	--	--	--	--	-	-	-
Unigene136028_All	253	--	--	--	--	--	--	--	--	--	--	--	--	--	--	--	--	--	--	-	-	-
Unigene136054_All	429	--	--	--	--	--	--	--	--	--	--	--	--	--	--	--	--	--	--	-	-	-
Unigene136065_All	327	--	--	--	--	--	--	--	--	--	--	--	--	--	--	--	--	--	--	-	-	-
Unigene136067_All	240	gi|116617169|ref|YP_817542.1|	70.1	8.00E-12	NADH-plastoquinone oxidoreductase subunit 2 [Coffea arabica] >gi|288562000|sp|P0CC49.1|NU2C2_COFAR RecName: Full=NAD(P)H-quinone oxidoreductase subunit 2 B, chloroplastic; AltName: Full=NAD(P)H dehydrogenase, subunit 2 B; AltName: Full=NADH-plastoquinone oxidoreductase subunit 2 B >gi|116242225|gb|ABJ89740.1| NADH-plastoquinone oxidoreductase subunit 2 [Coffea arabica]	sp|P0CC49|NU2C2_COFAR	70.1	4.00E-12	NAD(P)H-quinone oxidoreductase subunit 2 B, chloroplastic OS=Coffea arabica GN=ndhB2 PE=3 SV=1	--	--	--	--	--	--	--	--	--	--	-	-	-
Unigene136074_All	248	--	--	--	--	--	--	--	--	--	--	--	--	--	--	--	--	--	--	-	-	-
Unigene136075_All	398	--	--	--	--	--	--	--	--	--	--	--	--	--	--	--	--	--	--	-	-	-
Unigene136170_All	287	--	--	--	--	--	--	--	--	--	--	--	--	--	--	--	--	--	--	-	-	-
Unigene136188_All	430	--	--	--	--	--	--	--	--	--	--	--	--	--	--	--	--	--	--	-	-	-
Unigene136239_All	503	gi|121308607|dbj|BAF43699.1|	148	3.00E-35	PERK1-like protein kinase [Nicotiana tabacum]	sp|Q9LV48|PERK1_ARATH	135	2.00E-31	Proline-rich receptor-like protein kinase PERK1 OS=Arabidopsis thaliana GN=PERK1 PE=1 SV=1	--	--	--	--	--	K13418	4.00E-07	51.6	ath:AT1G71830	somatic embryogenesis receptor kinase 1 [EC:2.7.10.1 2.7.11.1]	-	-	-
Unigene136249_All	231	--	--	--	--	--	--	--	--	--	--	--	--	--	--	--	--	--	--	-	-	-
Unigene136252_All	388	gi|297850036|ref|XP_002892899.1|	67.8	4.00E-11	kinase family protein [Arabidopsis lyrata subsp. lyrata] >gi|297338741|gb|EFH69158.1| kinase family protein [Arabidopsis lyrata subsp. lyrata]	sp|Q9SA25|WAKLG_ARATH	60.8	2.00E-09	Wall-associated receptor kinase-like 8 OS=Arabidopsis thaliana GN=WAKL8 PE=2 SV=1	--	--	--	--	--	--	--	--	--	--	-	-	-
Unigene136277_All	586	gi|89179368|gb|ABD63105.1|	46.6	6.00E-07	polyprotein-like, related [Asparagus officinalis]	--	--	--	--	--	--	--	--	--	--	--	--	--	--	-	-	-
Unigene136290_All	376	gi|255543543|ref|XP_002512834.1|	50.8	5.00E-06	ankyrin repeat-containing protein, putative [Ricinus communis] >gi|223547845|gb|EEF49337.1| ankyrin repeat-containing protein, putative [Ricinus communis]	--	--	--	--	--	--	--	--	--	--	--	--	--	--	-	-	-
Unigene136377_All	262	--	--	--	--	--	--	--	--	--	--	--	--	--	--	--	--	--	--	-	-	-
Unigene136397_All	337	gi|255566771|ref|XP_002524369.1|	44.3	3.00E-12	ankyrin repeat-containing protein, putative [Ricinus communis] >gi|223536330|gb|EEF37980.1| ankyrin repeat-containing protein, putative [Ricinus communis]	--	--	--	--	--	--	--	--	--	--	--	--	--	--	GO:0006007//glucose catabolic process	GO:0008443//phosphofructokinase activity;GO:0046914//transition metal ion binding;GO:0003676//nucleic acid binding	GO:0043234//protein complex
Unigene136398_All	233	--	--	--	--	--	--	--	--	--	--	--	--	--	--	--	--	--	--	-	-	-
Unigene13643_All	1632	gi|40850577|gb|AAR96008.1|	99.8	4.00E-31	ARIADNE-like protein [Musa acuminata]	sp|Q8L829|ARI5_ARATH	97.8	7.00E-30	Probable E3 ubiquitin-protein ligase ARI5 OS=Arabidopsis thaliana GN=ARI5 PE=2 SV=1	--	--	--	--	--	K11968	4.00E-36	110	vvi:100257000	ariadne-1	-	GO:0005488//binding	GO:0044464//cell part
Unigene136466_All	229	--	--	--	--	--	--	--	--	--	--	--	--	--	--	--	--	--	--	-	-	-
Unigene136496_All	202	--	--	--	--	--	--	--	--	--	--	--	--	--	--	--	--	--	--	-	-	-
Unigene136510_All	204	--	--	--	--	--	--	--	--	--	--	--	--	--	--	--	--	--	--	-	-	-
Unigene136518_All	226	--	--	--	--	--	--	--	--	--	--	--	--	--	--	--	--	--	--	-	-	-
Unigene136529_All	207	--	--	--	--	--	--	--	--	--	--	--	--	--	--	--	--	--	--	-	-	-
Unigene136538_All	201	--	--	--	--	--	--	--	--	--	--	--	--	--	--	--	--	--	--	-	-	-
Unigene136543_All	278	gi|50234592|gb|AAT70497.1|	108	3.00E-23	S-locus-like receptor protein kinase [Prunus persica]	sp|O65238|Y5537_ARATH	60.5	3.00E-09	G-type lectin S-receptor-like serine/threonine-protein kinase At5g35370 OS=Arabidopsis thaliana GN=At5g35370 PE=2 SV=2	--	--	--	--	--	K00924	5.00E-08	53.5	ath:AT1G14370	[EC:2.7.1.-]	GO:0009987//cellular process	GO:0004672//protein kinase activity;GO:0000166//nucleotide binding	GO:0031410//cytoplasmic vesicle
Unigene136548_All	244	gi|15226107|ref|NP_180900.1|	116	8.00E-26	uncharacterized protein [Arabidopsis thaliana] >gi|330253738|gb|AEC08832.1| uncharacterized protein [Arabidopsis thaliana]	--	--	--	--	--	--	--	--	--	--	--	--	--	--	-	-	-
Unigene136552_All	206	--	--	--	--	--	--	--	--	--	--	--	--	--	--	--	--	--	--	-	-	-
Unigene136559_All	220	gi|15232821|ref|NP_190337.1|	90.5	6.00E-18	pentatricopeptide repeat-containing protein [Arabidopsis thaliana] >gi|75206890|sp|Q9SN85.1|PP267_ARATH RecName: Full=Pentatricopeptide repeat-containing protein At3g47530 >gi|332644772|gb|AEE78293.1| pentatricopeptide repeat-containing protein [Arabidopsis thaliana]	sp|Q9SN85|PP267_ARATH	90.5	3.00E-18	Pentatricopeptide repeat-containing protein At3g47530 OS=Arabidopsis thaliana GN=PCMP-H76 PE=2 SV=1	--	--	--	--	--	K03798	8.00E-10	59.3	rcu:RCOM_0340700	cell division protease FtsH [EC:3.4.24.-]	-	-	GO:0043231//intracellular membrane-bounded organelle
Unigene136561_All	278	--	--	--	--	--	--	--	--	--	--	--	--	--	--	--	--	--	--	-	-	-
Unigene136563_All	264	gi|5080762|gb|AAD39272.1|AC007203_4	71.2	4.00E-12	Similar to retrotransposon polyprotein [Arabidopsis thaliana]	--	--	--	--	--	--	--	--	--	--	--	--	--	--	GO:0044238//primary metabolic process;GO:0044260	GO:0016772//transferase activity, transferring phosphorus-containing groups;GO:0003676//nucleic acid binding	GO:0044464//cell part
Unigene136577_All	207	--	--	--	--	--	--	--	--	--	--	--	--	--	--	--	--	--	--	-	-	-
Unigene136607_All	206	--	--	--	--	--	--	--	--	--	--	--	--	--	--	--	--	--	--	-	-	-
Unigene136609_All	316	gi|1346705|sp|P48979.1|PGLR_PRUPE	155	2.00E-37	RecName: Full=Polygalacturonase; Short=PG; AltName: Full=Pectinase; Flags: Precursor >gi|436420|emb|CAA54150.1| endopolygalacturonase [Prunus persica]	sp|P48979|PGLR_PRUPE	155	1.00E-37	Polygalacturonase OS=Prunus persica PE=2 SV=1	--	--	--	--	--	K01184	4.00E-34	140	ath:AT3G59850	polygalacturonase [EC:3.2.1.15]	GO:0045229//external encapsulating structure organization;GO:0003006//reproductive developmental process;GO:0044238//primary metabolic process	GO:0004553//hydrolase activity, hydrolyzing O-glycosyl compounds	GO:0030312//external encapsulating structure
Unigene136610_All	221	gi|87162753|gb|ABD28548.1|	87	6.00E-17	Protein kinase; Type I EGF [Medicago truncatula]	sp|Q8VYA3|WAKLJ_ARATH	73.2	5.00E-13	Wall-associated receptor kinase-like 10 OS=Arabidopsis thaliana GN=WAKL10 PE=2 SV=1	--	--	--	--	--	--	--	--	--	--	GO:0006464//protein modification process	GO:0046872//metal ion binding;GO:0004871//signal transducer activity;GO:0004674//protein serine/threonine kinase activity;GO:0032559//adenyl ribonucleotide binding	GO:0031410//cytoplasmic vesicle
Unigene136638_All	322	--	--	--	--	--	--	--	--	--	--	--	--	--	--	--	--	--	--	-	-	-
Unigene136644_All	451	--	--	--	--	--	--	--	--	--	--	--	--	--	--	--	--	--	--	-	-	-
Unigene136645_All	240	--	--	--	--	--	--	--	--	--	--	--	--	--	--	--	--	--	--	-	-	-
Unigene136667_All	269	gi|124359710|gb|ABN06064.1|	145	1.00E-34	RNA-directed DNA polymerase (Reverse transcriptase); Chromo; Zinc finger, CCHC-type; Peptidase aspartic, active site; Polynucleotidyl transferase, Ribonuclease H fold [Medicago truncatula]	sp|Q7LHG5|YI31B_YEAST	104	2.00E-22	Transposon Ty3-I Gag-Pol polyprotein OS=Saccharomyces cerevisiae (strain ATCC 204508 / S288c) GN=TY3B-I PE=3 SV=2	YIL082w-a_2	104	4.00E-23	COG2801	Transposase and inactivated derivatives	--	--	--	--	--	GO:0006952//defense response;GO:0012501//programmed cell death;GO:0006260//DNA replication;GO:0019538//protein metabolic process;GO:0006325//chromatin organization	GO:0003676//nucleic acid binding;GO:0004175//endopeptidase activity;GO:0046914//transition metal ion binding;GO:0004872//receptor activity;GO:0034061;GO:0032559//adenyl ribonucleotide binding	GO:0043231//intracellular membrane-bounded organelle;GO:0044427//chromosomal part;GO:0044425//membrane part
Unigene136677_All	337	--	--	--	--	--	--	--	--	--	--	--	--	--	--	--	--	--	--	-	-	-
Unigene136682_All	262	--	--	--	--	--	--	--	--	--	--	--	--	--	--	--	--	--	--	-	-	-
Unigene136708_All	213	--	--	--	--	--	--	--	--	--	--	--	--	--	--	--	--	--	--	-	-	-
Unigene136711_All	478	--	--	--	--	--	--	--	--	--	--	--	--	--	--	--	--	--	--	-	-	-
Unigene136745_All	276	gi|148612407|gb|ABQ96119.1|	49.3	6.00E-08	alpha-gliadin [Aegilops tauschii]	sp|Q55GK3|MYBM_DICDI	85.1	1.00E-16	Myb-like protein M OS=Dictyostelium discoideum GN=mybM PE=3 SV=1	SSO3043	53.9	7.00E-08	COG0747	ABC-type dipeptide transport system, periplasmic component	--	--	--	--	--	GO:0006139//nucleobase, nucleoside, nucleotide and nucleic acid metabolic process	GO:0005488//binding	GO:0044464//cell part
Unigene136748_All	567	gi|27452911|gb|AAO15295.1|	64.3	1.00E-19	Putative reverse transcriptase [Oryza sativa Japonica Group]	--	--	--	--	--	--	--	--	--	K13148	1.00E-11	47.8	vvi:100261060	integrator complex subunit 11 [EC:3.1.27.-]	-	-	-
Unigene136762_All	205	--	--	--	--	--	--	--	--	--	--	--	--	--	--	--	--	--	--	-	-	-
Unigene136785_All	282	--	--	--	--	--	--	--	--	--	--	--	--	--	--	--	--	--	--	-	-	-
Unigene136808_All	258	--	--	--	--	--	--	--	--	--	--	--	--	--	--	--	--	--	--	-	-	-
Unigene136810_All	541	gi|9802795|gb|AAF99864.1|AC015448_14	141	5.00E-33	Putative protein kinase [Arabidopsis thaliana]	sp|C0LGG3|Y5182_ARATH	140	6.00E-33	Probable LRR receptor-like serine/threonine-protein kinase At1g51820 OS=Arabidopsis thaliana GN=At1g51820 PE=2 SV=1	BH2504_1	55.1	7.00E-08	COG0515	Serine/threonine protein kinase	K00924	2.00E-22	102	osa:4333525	[EC:2.7.1.-]	-	GO:0005488//binding;GO:0004672//protein kinase activity	GO:0016020//membrane
Unigene136854_All	348	--	--	--	--	--	--	--	--	--	--	--	--	--	--	--	--	--	--	-	-	-
Unigene136860_All	284	--	--	--	--	--	--	--	--	--	--	--	--	--	--	--	--	--	--	-	-	-
Unigene136935_All	329	--	--	--	--	--	--	--	--	--	--	--	--	--	--	--	--	--	--	-	-	-
Unigene136983_All	269	--	--	--	--	--	--	--	--	--	--	--	--	--	--	--	--	--	--	-	-	-
Unigene136992_All	232	--	--	--	--	--	--	--	--	--	--	--	--	--	--	--	--	--	--	-	-	-
Unigene137000_All	210	--	--	--	--	--	--	--	--	--	--	--	--	--	--	--	--	--	--	-	-	-
Unigene137002_All	258	--	--	--	--	--	--	--	--	--	--	--	--	--	--	--	--	--	--	-	-	-
Unigene137027_All	206	--	--	--	--	--	--	--	--	--	--	--	--	--	--	--	--	--	--	-	-	-
Unigene137033_All	215	--	--	--	--	--	--	--	--	--	--	--	--	--	--	--	--	--	--	-	-	-
Unigene13703_All	853	--	--	--	--	--	--	--	--	--	--	--	--	--	--	--	--	--	--	-	-	-
Unigene137046_All	258	--	--	--	--	--	--	--	--	--	--	--	--	--	--	--	--	--	--	-	-	-
Unigene137047_All	215	--	--	--	--	--	--	--	--	--	--	--	--	--	--	--	--	--	--	-	-	-
Unigene137056_All	278	--	--	--	--	--	--	--	--	--	--	--	--	--	--	--	--	--	--	-	-	-
Unigene137063_All	206	--	--	--	--	--	--	--	--	--	--	--	--	--	--	--	--	--	--	-	-	-
Unigene137074_All	209	--	--	--	--	--	--	--	--	--	--	--	--	--	--	--	--	--	--	-	-	-
Unigene137084_All	233	--	--	--	--	--	--	--	--	--	--	--	--	--	--	--	--	--	--	-	-	-
Unigene137086_All	205	gi|186478554|ref|NP_001117297.1|	53.5	8.00E-07	beta-1,4-mannosyltransferase [Arabidopsis thaliana] >gi|332191352|gb|AEE29473.1| beta-1,4-mannosyltransferase [Arabidopsis thaliana]	--	--	--	--	--	--	--	--	--	K03842	1.00E-15	79	pop:POPTR_583054	beta-1,4-mannosyltransferase [EC:2.4.1.142]	GO:0008152//metabolic process	GO:0016757//transferase activity, transferring glycosyl groups	-
Unigene137087_All	264	--	--	--	--	--	--	--	--	--	--	--	--	--	--	--	--	--	--	-	-	-
Unigene137092_All	218	gi|130582|sp|P10978.1|POLX_TOBAC	61.2	4.00E-09	RecName: Full=Retrovirus-related Pol polyprotein from transposon TNT 1-94; Includes: RecName: Full=Protease; Includes: RecName: Full=Reverse transcriptase; Includes: RecName: Full=Endonuclease	sp|P10978|POLX_TOBAC	61.2	2.00E-09	Retrovirus-related Pol polyprotein from transposon TNT 1-94 OS=Nicotiana tabacum PE=2 SV=1	--	--	--	--	--	--	--	--	--	--	-	GO:0046872//metal ion binding;GO:0003676//nucleic acid binding;GO:0016787//hydrolase activity	-
Unigene137096_All	267	--	--	--	--	--	--	--	--	--	--	--	--	--	--	--	--	--	--	-	-	-
Unigene137109_All	241	--	--	--	--	--	--	--	--	--	--	--	--	--	--	--	--	--	--	-	-	-
Unigene137111_All	323	gi|54606728|dbj|BAD66751.1|	81.6	4.00E-25	orf764 [Beta vulgaris subsp. vulgaris]	--	--	--	--	--	--	--	--	--	--	--	--	--	--	GO:0006259//DNA metabolic process	GO:0003676//nucleic acid binding;GO:0003824//catalytic activity	-
Unigene137140_All	248	--	--	--	--	--	--	--	--	--	--	--	--	--	--	--	--	--	--	-	-	-
Unigene137175_All	310	--	--	--	--	--	--	--	--	--	--	--	--	--	--	--	--	--	--	-	-	-
Unigene137196_All	223	--	--	--	--	--	--	--	--	--	--	--	--	--	--	--	--	--	--	-	-	-
Unigene137223_All	231	--	--	--	--	--	--	--	--	--	--	--	--	--	--	--	--	--	--	-	-	-
Unigene137224_All	270	--	--	--	--	--	--	--	--	--	--	--	--	--	--	--	--	--	--	-	-	-
Unigene137231_All	212	--	--	--	--	--	--	--	--	--	--	--	--	--	--	--	--	--	--	-	-	-
Unigene137240_All	207	--	--	--	--	--	--	--	--	--	--	--	--	--	--	--	--	--	--	-	-	-
Unigene137245_All	445	--	--	--	--	--	--	--	--	--	--	--	--	--	--	--	--	--	--	-	-	-
Unigene137250_All	246	--	--	--	--	--	--	--	--	--	--	--	--	--	--	--	--	--	--	-	-	-
Unigene137274_All	612	gi|79401231|ref|NP_188033.2|	120	1.00E-26	uncharacterized protein [Arabidopsis thaliana] >gi|44681370|gb|AAS47625.1| At3g14170 [Arabidopsis thaliana] >gi|46931280|gb|AAT06444.1| At3g14170 [Arabidopsis thaliana] >gi|332641959|gb|AEE75480.1| uncharacterized protein [Arabidopsis thaliana]	--	--	--	--	--	--	--	--	--	--	--	--	--	--	-	-	-
Unigene137385_All	247	--	--	--	--	--	--	--	--	--	--	--	--	--	--	--	--	--	--	-	-	-
Unigene137393_All	220	--	--	--	--	--	--	--	--	--	--	--	--	--	--	--	--	--	--	-	-	-
Unigene137431_All	247	--	--	--	--	--	--	--	--	--	--	--	--	--	--	--	--	--	--	-	-	-
Unigene137432_All	271	--	--	--	--	--	--	--	--	--	--	--	--	--	--	--	--	--	--	-	-	-
Unigene137452_All	216	gi|54606728|dbj|BAD66751.1|	87.8	4.00E-17	orf764 [Beta vulgaris subsp. vulgaris]	--	--	--	--	--	--	--	--	--	--	--	--	--	--	GO:0006259//DNA metabolic process	GO:0003676//nucleic acid binding;GO:0003824//catalytic activity	-
Unigene137453_All	243	--	--	--	--	--	--	--	--	--	--	--	--	--	--	--	--	--	--	-	-	-
Unigene137459_All	235	--	--	--	--	--	--	--	--	--	--	--	--	--	--	--	--	--	--	-	-	-
Unigene137486_All	287	--	--	--	--	--	--	--	--	--	--	--	--	--	--	--	--	--	--	-	-	-
Unigene137510_All	230	--	--	--	--	--	--	--	--	--	--	--	--	--	--	--	--	--	--	-	-	-
Unigene137511_All	207	--	--	--	--	--	--	--	--	--	--	--	--	--	--	--	--	--	--	-	-	-
Unigene137523_All	268	--	--	--	--	--	--	--	--	--	--	--	--	--	--	--	--	--	--	-	-	-
Unigene137542_All	292	gi|297725925|ref|NP_001175326.1|	53.9	6.00E-07	Os07g0663200 [Oryza sativa Japonica Group] >gi|255678041|dbj|BAH94054.1| Os07g0663200 [Oryza sativa Japonica Group]	--	--	--	--	--	--	--	--	--	--	--	--	--	--	-	-	-
Unigene137611_All	302	--	--	--	--	--	--	--	--	--	--	--	--	--	--	--	--	--	--	-	-	-
Unigene137620_All	306	--	--	--	--	--	--	--	--	--	--	--	--	--	--	--	--	--	--	-	-	-
Unigene137627_All	356	gi|76262500|gb|ABA41400.1|	92.4	2.00E-18	pherophorin-C2 protein precursor [Chlamydomonas reinhardtii]	sp|Q9FPQ6|GP1_CHLRE	86.3	6.00E-17	Vegetative cell wall protein gp1 OS=Chlamydomonas reinhardtii GN=GP1 PE=2 SV=1	XF0818	76.3	1.00E-14	COG2730	Endoglucanase	--	--	--	--	--	-	-	-
Unigene137631_All	249	--	--	--	--	--	--	--	--	--	--	--	--	--	--	--	--	--	--	-	-	-
Unigene137645_All	448	gi|193878344|gb|ACF25912.1|	159	1.00E-38	MLO-like protein 7 [Vitis vinifera]	sp|O80580|MLO15_ARATH	152	6.00E-37	MLO-like protein 15 OS=Arabidopsis thaliana GN=MLO15 PE=2 SV=1	--	--	--	--	--	K08472	9.00E-38	152	ath:AT2G44110	mlo protein	-	-	GO:0016020//membrane;GO:0031410//cytoplasmic vesicle
Unigene137659_All	253	--	--	--	--	--	--	--	--	--	--	--	--	--	--	--	--	--	--	-	-	-
Unigene137669_All	271	--	--	--	--	--	--	--	--	--	--	--	--	--	--	--	--	--	--	-	-	-
Unigene137675_All	311	gi|332322090|emb|CCA65981.1|	53.9	6.00E-07	hypothetical protein [Beta vulgaris subsp. vulgaris]	--	--	--	--	--	--	--	--	--	--	--	--	--	--	-	-	-
Unigene137689_All	494	gi|48209906|gb|AAT40500.1|	43.5	1.00E-11	Putative reverse transcriptase, identical [Solanum demissum]	--	--	--	--	--	--	--	--	--	--	--	--	--	--	-	-	-
Unigene137732_All	228	--	--	--	--	--	--	--	--	--	--	--	--	--	--	--	--	--	--	-	-	-
Unigene137754_All	285	--	--	--	--	--	--	--	--	--	--	--	--	--	--	--	--	--	--	-	-	-
Unigene137755_All	236	--	--	--	--	--	--	--	--	--	--	--	--	--	--	--	--	--	--	-	-	-
Unigene137784_All	249	--	--	--	--	--	--	--	--	--	--	--	--	--	--	--	--	--	--	-	-	-
Unigene137801_All	247	--	--	--	--	--	--	--	--	--	--	--	--	--	--	--	--	--	--	-	-	-
Unigene137810_All	267	gi|68685649|gb|AAY99339.1|	58.9	2.00E-13	pol-polyprotein [Silene latifolia]	--	--	--	--	--	--	--	--	--	--	--	--	--	--	-	GO:0003676//nucleic acid binding	-
Unigene137813_All	227	--	--	--	--	--	--	--	--	--	--	--	--	--	--	--	--	--	--	-	-	-
Unigene137828_All	234	--	--	--	--	--	--	--	--	--	--	--	--	--	--	--	--	--	--	-	-	-
Unigene137837_All	202	--	--	--	--	--	--	--	--	--	--	--	--	--	--	--	--	--	--	-	-	-
Unigene137852_All	246	--	--	--	--	--	--	--	--	--	--	--	--	--	--	--	--	--	--	-	-	-
Unigene137856_All	247	--	--	--	--	--	--	--	--	--	--	--	--	--	--	--	--	--	--	-	-	-
Unigene137868_All	233	--	--	--	--	--	--	--	--	--	--	--	--	--	--	--	--	--	--	-	-	-
Unigene137872_All	257	gi|15228119|ref|NP_181269.1|	99.8	1.00E-20	pentatricopeptide repeat-containing protein [Arabidopsis thaliana] >gi|75216847|sp|Q9ZUT4.1|PP192_ARATH RecName: Full=Pentatricopeptide repeat-containing protein At2g37320 >gi|37202040|gb|AAQ89635.1| At2g37320 [Arabidopsis thaliana] >gi|330254289|gb|AEC09383.1| pentatricopeptide repeat-containing protein [Arabidopsis thaliana]	sp|Q9ZUT4|PP192_ARATH	99.8	5.00E-21	Pentatricopeptide repeat-containing protein At2g37320 OS=Arabidopsis thaliana GN=PCMP-E50 PE=2 SV=1	--	--	--	--	--	K03798	2.00E-15	77.8	rcu:RCOM_0340700	cell division protease FtsH [EC:3.4.24.-]	-	-	-
Unigene137873_All	262	gi|10177143|dbj|BAB10503.1|	81.3	3.00E-15	retroelement pol polyprotein-like [Arabidopsis thaliana]	--	--	--	--	--	--	--	--	--	--	--	--	--	--	-	GO:0005488//binding	-
Unigene137876_All	243	--	--	--	--	--	--	--	--	--	--	--	--	--	--	--	--	--	--	-	-	-
Unigene137879_All	202	--	--	--	--	--	--	--	--	--	--	--	--	--	--	--	--	--	--	-	-	-
Unigene137922_All	247	--	--	--	--	--	--	--	--	--	--	--	--	--	--	--	--	--	--	-	-	-
Unigene137932_All	288	--	--	--	--	--	--	--	--	--	--	--	--	--	--	--	--	--	--	-	-	-
Unigene137940_All	348	--	--	--	--	--	--	--	--	--	--	--	--	--	--	--	--	--	--	-	-	-
Unigene137943_All	246	--	--	--	--	--	--	--	--	--	--	--	--	--	--	--	--	--	--	-	-	-
Unigene137947_All	240	--	--	--	--	--	--	--	--	--	--	--	--	--	--	--	--	--	--	-	-	-
Unigene137955_All	203	--	--	--	--	--	--	--	--	--	--	--	--	--	--	--	--	--	--	-	-	-
Unigene137984_All	291	--	--	--	--	--	--	--	--	--	--	--	--	--	--	--	--	--	--	-	-	-
Unigene137990_All	251	--	--	--	--	--	--	--	--	--	--	--	--	--	--	--	--	--	--	-	-	-
Unigene138011_All	250	--	--	--	--	--	--	--	--	--	--	--	--	--	--	--	--	--	--	-	-	-
Unigene138025_All	309	--	--	--	--	--	--	--	--	--	--	--	--	--	--	--	--	--	--	-	-	-
Unigene138028_All	236	--	--	--	--	--	--	--	--	--	--	--	--	--	--	--	--	--	--	-	-	-
Unigene138060_All	222	--	--	--	--	--	--	--	--	--	--	--	--	--	--	--	--	--	--	-	-	-
Unigene138099_All	215	gi|9294241|dbj|BAB02143.1|	55.8	2.00E-07	retroelement pol polyprotein-like [Arabidopsis thaliana]	--	--	--	--	--	--	--	--	--	--	--	--	--	--	-	-	-
Unigene138107_All	258	--	--	--	--	--	--	--	--	--	--	--	--	--	--	--	--	--	--	-	-	-
Unigene138113_All	249	--	--	--	--	--	--	--	--	--	--	--	--	--	--	--	--	--	--	-	-	-
Unigene138121_All	295	gi|158828152|gb|ABW81031.1|	69.3	1.00E-11	LTRGag-pol-polymerase 3 [Arabidopsis lyrata subsp. lyrata]	--	--	--	--	--	--	--	--	--	--	--	--	--	--	-	-	-
Unigene138124_All	237	--	--	--	--	--	--	--	--	--	--	--	--	--	--	--	--	--	--	-	-	-
Unigene138128_All	236	--	--	--	--	--	--	--	--	--	--	--	--	--	--	--	--	--	--	-	-	-
Unigene138179_All	235	--	--	--	--	--	--	--	--	--	--	--	--	--	--	--	--	--	--	-	-	-
Unigene138185_All	204	--	--	--	--	--	--	--	--	--	--	--	--	--	--	--	--	--	--	-	-	-
Unigene138228_All	201	--	--	--	--	--	--	--	--	--	--	--	--	--	--	--	--	--	--	-	-	-
Unigene138235_All	270	gi|3695393|gb|AAC62795.1|	45.1	6.00E-09	contains similarity to retroviral aspartyl proteases (Pfam: rvp.hmm, score: 11.80) [Arabidopsis thaliana]	--	--	--	--	--	--	--	--	--	--	--	--	--	--	-	GO:0005488//binding	-
Unigene138236_All	262	gi|124360635|gb|ABN08628.1|	63.2	1.00E-09	RNA-directed DNA polymerase (Reverse transcriptase) [Medicago truncatula]	--	--	--	--	--	--	--	--	--	--	--	--	--	--	-	-	-
Unigene138256_All	217	gi|297613085|ref|NP_001066669.2|	59.7	1.00E-08	Os12g0428300 [Oryza sativa Japonica Group] >gi|255670262|dbj|BAF29688.2| Os12g0428300 [Oryza sativa Japonica Group]	--	--	--	--	--	--	--	--	--	--	--	--	--	--	-	GO:0005488//binding	GO:0043231//intracellular membrane-bounded organelle
Unigene138269_All	321	--	--	--	--	--	--	--	--	--	--	--	--	--	--	--	--	--	--	-	-	-
Unigene138284_All	328	--	--	--	--	--	--	--	--	--	--	--	--	--	--	--	--	--	--	-	-	-
Unigene138300_All	208	--	--	--	--	--	--	--	--	--	--	--	--	--	--	--	--	--	--	-	-	-
Unigene138303_All	250	--	--	--	--	--	--	--	--	--	--	--	--	--	--	--	--	--	--	-	-	-
Unigene138305_All	237	--	--	--	--	--	--	--	--	--	--	--	--	--	--	--	--	--	--	-	-	-
Unigene138306_All	294	--	--	--	--	--	--	--	--	--	--	--	--	--	--	--	--	--	--	-	-	-
Unigene138313_All	247	--	--	--	--	--	--	--	--	--	--	--	--	--	--	--	--	--	--	-	-	-
Unigene138328_All	223	--	--	--	--	--	--	--	--	--	--	--	--	--	--	--	--	--	--	-	-	-
Unigene138345_All	331	--	--	--	--	--	--	--	--	--	--	--	--	--	--	--	--	--	--	-	-	-
Unigene138346_All	212	--	--	--	--	--	--	--	--	--	--	--	--	--	--	--	--	--	--	-	-	-
Unigene138356_All	287	gi|22531028|gb|AAM97018.1|	125	2.00E-28	kinesin-like protein [Arabidopsis thaliana]	sp|Q9I869|KF22A_XENLA	68.2	2.00E-11	Kinesin-like protein KIF22-A OS=Xenopus laevis GN=kif22-a PE=1 SV=1	SPAC1834.07	63.9	7.00E-11	COG5059	Kinesin-like protein	K10403	9.00E-30	125	ath:AT5G02370	kinesin family member 22	GO:0006259//DNA metabolic process;GO:0007017//microtubule-based process	GO:0003677//DNA binding;GO:0003774//motor activity;GO:0032559//adenyl ribonucleotide binding	GO:0009536//plastid;GO:0015630//microtubule cytoskeleton
Unigene138378_All	208	--	--	--	--	--	--	--	--	--	--	--	--	--	--	--	--	--	--	-	-	-
Unigene138440_All	328	gi|5306256|gb|AAD41989.1|	53.9	6.00E-07	Ac-like transposase [Arabidopsis thaliana]	--	--	--	--	--	--	--	--	--	--	--	--	--	--	-	-	-
Unigene138451_All	221	gi|116830483|gb|ABK28199.1|	52.8	1.00E-06	unknown [Arabidopsis thaliana]	--	--	--	--	--	--	--	--	--	--	--	--	--	--	-	-	-
Unigene138464_All	224	--	--	--	--	--	--	--	--	--	--	--	--	--	--	--	--	--	--	-	-	-
Unigene138500_All	238	--	--	--	--	--	--	--	--	--	--	--	--	--	--	--	--	--	--	-	-	-
Unigene138513_All	251	--	--	--	--	--	--	--	--	--	--	--	--	--	--	--	--	--	--	-	-	-
Unigene138520_All	242	--	--	--	--	--	--	--	--	--	--	--	--	--	--	--	--	--	--	-	-	-
Unigene138530_All	292	--	--	--	--	--	--	--	--	--	--	--	--	--	--	--	--	--	--	-	-	-
Unigene138532_All	324	--	--	--	--	--	--	--	--	--	--	--	--	--	--	--	--	--	--	-	-	-
Unigene138547_All	254	--	--	--	--	--	--	--	--	--	--	--	--	--	--	--	--	--	--	-	-	-
Unigene138548_All	235	--	--	--	--	--	--	--	--	--	--	--	--	--	--	--	--	--	--	-	-	-
Unigene13854_All	917	gi|18415262|ref|NP_567580.1|	255	7.00E-67	nodulin MtN21 /EamA-like transporter family protein [Arabidopsis thaliana] >gi|16974593|gb|AAL31201.1| AT4g19180/T18B16_150 [Arabidopsis thaliana] >gi|23506177|gb|AAN31100.1| At4g19180/T18B16_150 [Arabidopsis thaliana] >gi|332658756|gb|AEE84156.1| nodulin MtN21 /EamA-like transporter family protein [Arabidopsis thaliana]	sp|Q6J163|5NG4_PINTA	117	1.00E-25	Auxin-induced protein 5NG4 OS=Pinus taeda PE=2 SV=1	--	--	--	--	--	--	--	--	--	--	-	-	GO:0044464//cell part
Unigene138568_All	242	--	--	--	--	--	--	--	--	--	--	--	--	--	--	--	--	--	--	-	-	-
Unigene138569_All	256	--	--	--	--	--	--	--	--	--	--	--	--	--	--	--	--	--	--	-	-	-
Unigene138582_All	256	--	--	--	--	--	--	--	--	--	--	--	--	--	--	--	--	--	--	-	-	-
Unigene138587_All	208	--	--	--	--	--	--	--	--	--	--	--	--	--	--	--	--	--	--	-	-	-
Unigene138588_All	263	--	--	--	--	--	--	--	--	--	--	--	--	--	--	--	--	--	--	-	-	-
Unigene138591_All	266	--	--	--	--	--	--	--	--	--	--	--	--	--	--	--	--	--	--	-	-	-
Unigene138617_All	217	--	--	--	--	--	--	--	--	--	--	--	--	--	--	--	--	--	--	-	-	-
Unigene138648_All	269	gi|212552160|gb|ACJ31801.1|	87	7.00E-17	receptor-like protein kinase [Glycine max]	sp|Q9ZP16|CRK11_ARATH	85.1	1.00E-16	Cysteine-rich receptor-like protein kinase 11 OS=Arabidopsis thaliana GN=CRK11 PE=2 SV=2	--	--	--	--	--	K13430	8.00E-10	59.3	pop:POPTR_548061	serine/threonine-protein kinase PBS1 [EC:2.7.11.1]	GO:0006464//protein modification process;GO:0008037//cell recognition	GO:0030246//carbohydrate binding;GO:0004702//receptor signaling protein serine/threonine kinase activity;GO:0004713//protein tyrosine kinase activity;GO:0032559//adenyl ribonucleotide binding	-
Unigene138662_All	228	--	--	--	--	--	--	--	--	--	--	--	--	--	--	--	--	--	--	-	-	-
Unigene138697_All	332	--	--	--	--	--	--	--	--	--	--	--	--	--	--	--	--	--	--	-	-	-
Unigene138723_All	250	--	--	--	--	--	--	--	--	--	--	--	--	--	--	--	--	--	--	-	-	-
Unigene138728_All	277	--	--	--	--	--	--	--	--	--	--	--	--	--	--	--	--	--	--	-	-	-
Unigene138737_All	460	gi|228937|prf||1814452B	53.1	1.00E-06	Hyp-rich glycoprotein	sp|Q9C660|PEK10_ARATH	51.2	2.00E-06	Proline-rich receptor-like protein kinase PERK10 OS=Arabidopsis thaliana GN=PERK10 PE=1 SV=2	--	--	--	--	--	--	--	--	--	--	-	-	-
Unigene138747_All	263	--	--	--	--	--	--	--	--	--	--	--	--	--	--	--	--	--	--	-	-	-
Unigene138767_All	242	--	--	--	--	--	--	--	--	--	--	--	--	--	--	--	--	--	--	-	-	-
Unigene138768_All	262	--	--	--	--	--	--	--	--	--	--	--	--	--	--	--	--	--	--	-	-	-
Unigene138778_All	275	--	--	--	--	--	--	--	--	--	--	--	--	--	--	--	--	--	--	-	-	-
Unigene138789_All	252	--	--	--	--	--	--	--	--	--	--	--	--	--	--	--	--	--	--	-	-	-
Unigene138807_All	275	--	--	--	--	--	--	--	--	--	--	--	--	--	--	--	--	--	--	-	-	-
Unigene138815_All	261	--	--	--	--	--	--	--	--	--	--	--	--	--	--	--	--	--	--	-	-	-
Unigene138824_All	277	--	--	--	--	--	--	--	--	--	--	--	--	--	--	--	--	--	--	-	-	-
Unigene138862_All	249	--	--	--	--	--	--	--	--	--	--	--	--	--	--	--	--	--	--	-	-	-
Unigene138965_All	327	--	--	--	--	--	--	--	--	--	--	--	--	--	--	--	--	--	--	-	-	-
Unigene139001_All	240	gi|76262498|gb|ABA41399.1|	62.8	1.00E-09	pherophorin-C1 protein precursor [Chlamydomonas reinhardtii]	sp|Q9T0K5|LRX3_ARATH	60.1	4.00E-09	Leucine-rich repeat extensin-like protein 3 OS=Arabidopsis thaliana GN=LRX3 PE=1 SV=1	CC3494_1	48.9	2.00E-06	COG3637	Opacity protein and related surface antigens	--	--	--	--	--	-	-	GO:0005618//cell wall
Unigene139026_All	1341	gi|10177143|dbj|BAB10503.1|	124	4.00E-35	retroelement pol polyprotein-like [Arabidopsis thaliana]	--	--	--	--	--	--	--	--	--	--	--	--	--	--	-	-	-
Unigene139056_All	219	--	--	--	--	--	--	--	--	--	--	--	--	--	--	--	--	--	--	-	-	-
Unigene139080_All	223	--	--	--	--	--	--	--	--	--	--	--	--	--	--	--	--	--	--	-	-	-
Unigene139082_All	252	--	--	--	--	--	--	--	--	--	--	--	--	--	--	--	--	--	--	-	-	-
Unigene139094_All	220	--	--	--	--	--	--	--	--	--	--	--	--	--	--	--	--	--	--	-	-	-
Unigene139129_All	225	--	--	--	--	--	--	--	--	--	--	--	--	--	--	--	--	--	--	-	-	-
Unigene139132_All	347	--	--	--	--	--	--	--	--	--	--	--	--	--	--	--	--	--	--	-	-	-
Unigene139133_All	220	--	--	--	--	--	--	--	--	--	--	--	--	--	--	--	--	--	--	-	-	-
Unigene139158_All	204	--	--	--	--	--	--	--	--	--	--	--	--	--	--	--	--	--	--	-	-	-
Unigene139186_All	266	--	--	--	--	--	--	--	--	--	--	--	--	--	--	--	--	--	--	-	-	-
Unigene139243_All	223	--	--	--	--	--	--	--	--	--	--	--	--	--	--	--	--	--	--	-	-	-
Unigene139246_All	241	--	--	--	--	--	--	--	--	--	--	--	--	--	--	--	--	--	--	-	-	-
Unigene139289_All	243	--	--	--	--	--	--	--	--	--	--	--	--	--	--	--	--	--	--	-	-	-
Unigene139294_All	237	--	--	--	--	--	--	--	--	--	--	--	--	--	--	--	--	--	--	-	-	-
Unigene139318_All	715	gi|226530331|ref|NP_001149218.1|	110	1.00E-23	D-tyrosyl-tRNA [Zea mays] >gi|195625538|gb|ACG34599.1| D-tyrosyl-tRNA [Zea mays]	sp|Q54EY1|DTD_DICDI	71.2	6.00E-12	D-tyrosyl-tRNA(Tyr) deacylase OS=Dictyostelium discoideum GN=dtd PE=3 SV=1	YPO0029	62.4	7.00E-10	COG1490	D-Tyr-tRNAtyr deacylase	K07560	6.00E-27	118	vvi:100252068	D-tyrosyl-tRNA(Tyr) deacylase [EC:3.1.-.-]	GO:0009063//cellular amino acid catabolic process	GO:0016787//hydrolase activity	GO:0044424//intracellular part
Unigene139321_All	672	gi|304281953|gb|ADM21191.1|	50.1	3.00E-14	ankyrin repeat family protein [Arabidopsis thaliana]	--	--	--	--	--	--	--	--	--	--	--	--	--	--	-	-	-
Unigene139329_All	341	gi|15234659|ref|NP_192429.1|	87.4	5.00E-17	cysteine-rich receptor-like protein kinase 25 [Arabidopsis thaliana] >gi|75335771|sp|Q9M0X5.1|CRK25_ARATH RecName: Full=Cysteine-rich receptor-like protein kinase 25; Short=Cysteine-rich RLK25; Flags: Precursor >gi|7267280|emb|CAB81062.1| receptor protein kinase-like protein [Arabidopsis thaliana] >gi|332657090|gb|AEE82490.1| cysteine-rich receptor-like protein kinase 25 [Arabidopsis thaliana]	sp|Q9M0X5|CRK25_ARATH	87.4	2.00E-17	Cysteine-rich receptor-like protein kinase 25 OS=Arabidopsis thaliana GN=CRK25 PE=2 SV=1	--	--	--	--	--	--	--	--	--	--	-	GO:0016740//transferase activity	-
Unigene139340_All	268	--	--	--	--	--	--	--	--	--	--	--	--	--	--	--	--	--	--	-	-	-
Unigene139363_All	253	--	--	--	--	--	--	--	--	--	--	--	--	--	--	--	--	--	--	-	-	-
Unigene139375_All	225	gi|115442533|ref|NP_001045546.1|	65.5	2.00E-10	Os01g0973300 [Oryza sativa Japonica Group] >gi|113535077|dbj|BAF07460.1| Os01g0973300 [Oryza sativa Japonica Group]	--	--	--	--	--	--	--	--	--	K12397	1.00E-11	65.5	osa:4326400	AP-3 complex subunit beta	GO:0016192//vesicle-mediated transport;GO:0015031//protein transport	GO:0005488//binding;GO:0022892	GO:0043234//protein complex;GO:0043231//intracellular membrane-bounded organelle
Unigene139382_All	213	--	--	--	--	--	--	--	--	--	--	--	--	--	--	--	--	--	--	-	-	-
Unigene139386_All	259	gi|115462823|ref|NP_001055011.1|	49.3	3.00E-10	Os05g0244500 [Oryza sativa Japonica Group] >gi|113578562|dbj|BAF16925.1| Os05g0244500 [Oryza sativa Japonica Group]	--	--	--	--	--	--	--	--	--	--	--	--	--	--	-	GO:0003824//catalytic activity	-
Unigene139415_All	399	--	--	--	--	--	--	--	--	--	--	--	--	--	--	--	--	--	--	-	-	-
Unigene139462_All	323	--	--	--	--	--	--	--	--	--	--	--	--	--	--	--	--	--	--	-	-	-
Unigene139481_All	340	--	--	--	--	--	--	--	--	--	--	--	--	--	--	--	--	--	--	-	-	-
Unigene139494_All	260	gi|297832166|ref|XP_002883965.1|	56.6	9.00E-08	RNA-dependent RNA polymerase family protein [Arabidopsis lyrata subsp. lyrata] >gi|297329805|gb|EFH60224.1| RNA-dependent RNA polymerase family protein [Arabidopsis lyrata subsp. lyrata]	sp|O82188|RDR5_ARATH	56.6	5.00E-08	Probable RNA-dependent RNA polymerase 5 OS=Arabidopsis thaliana GN=RDR5 PE=2 SV=2	--	--	--	--	--	--	--	--	--	--	-	-	-
Unigene139514_All	221	--	--	--	--	--	--	--	--	--	--	--	--	--	--	--	--	--	--	-	-	-
Unigene139527_All	210	--	--	--	--	--	--	--	--	--	--	--	--	--	--	--	--	--	--	-	-	-
Unigene139530_All	295	--	--	--	--	--	--	--	--	--	--	--	--	--	--	--	--	--	--	-	-	-
Unigene139560_All	225	--	--	--	--	--	--	--	--	--	--	--	--	--	--	--	--	--	--	-	-	-
Unigene139580_All	200	--	--	--	--	--	--	--	--	--	--	--	--	--	--	--	--	--	--	-	-	-
Unigene139585_All	222	--	--	--	--	--	--	--	--	--	--	--	--	--	--	--	--	--	--	-	-	-
Unigene139591_All	218	--	--	--	--	--	--	--	--	--	--	--	--	--	--	--	--	--	--	-	-	-
Unigene139602_All	226	gi|121501699|gb|ABM55240.1|	120	4.00E-27	retrotransposon protein [Beta vulgaris]	--	--	--	--	--	--	--	--	--	--	--	--	--	--	GO:0006260//DNA replication;GO:0019538//protein metabolic process;GO:0006325//chromatin organization	GO:0003676//nucleic acid binding;GO:0004175//endopeptidase activity;GO:0046914//transition metal ion binding;GO:0034061	GO:0043231//intracellular membrane-bounded organelle;GO:0044427//chromosomal part
Unigene139616_All	209	gi|327397094|dbj|BAK14364.1|	90.5	6.00E-18	transcription factor [Populus trichocarpa]	sp|Q9LPI7|NAC12_ARATH	70.9	2.00E-12	NAC domain-containing protein 12 OS=Arabidopsis thaliana GN=NAC012 PE=2 SV=1	--	--	--	--	--	--	--	--	--	--	GO:0010468//regulation of gene expression	GO:0003676//nucleic acid binding	-
Unigene139692_All	526	gi|15221302|ref|NP_177598.1|	150	1.00E-35	glutathione S-transferase TAU 10 [Arabidopsis thaliana] >gi|332197492|gb|AEE35613.1| glutathione S-transferase TAU 10 [Arabidopsis thaliana]	sp|P46421|GSTXA_ARATH	133	5.00E-31	Glutathione S-transferase 103-1A OS=Arabidopsis thaliana GN=103-1A PE=2 SV=1	RSc0384	58.2	8.00E-09	COG0625	Glutathione S-transferase	--	--	--	--	--	-	GO:0003824//catalytic activity	-
Unigene139703_All	250	--	--	--	--	--	--	--	--	--	--	--	--	--	--	--	--	--	--	-	-	-
Unigene139705_All	339	--	--	--	--	--	--	--	--	--	--	--	--	--	--	--	--	--	--	-	-	-
Unigene139750_All	294	gi|30677952|ref|NP_178282.2|	57	7.00E-08	cleavage and polyadenylation specificity factor subunit 3-II [Arabidopsis thaliana] >gi|332278175|sp|Q8GUU3.2|CPS3B_ARATH RecName: Full=Cleavage and polyadenylation specificity factor subunit 3-II; AltName: Full=Cleavage and polyadenylation specificity factor 73 kDa subunit II; Short=AtCPSF73-II; Short=CPSF 73 kDa subunit II; AltName: Full=Protein EMBRYO SAC DEVELOPMENT ARREST 26 >gi|330250395|gb…	sp|Q8GUU3|CPS3B_ARATH	57	4.00E-08	Cleavage and polyadenylation specificity factor subunit 3-II OS=Arabidopsis thaliana GN=CPSF73-II PE=1 SV=2	--	--	--	--	--	K13148	4.00E-09	57	ath:AT2G01730	integrator complex subunit 11 [EC:3.1.27.-]	-	-	-
Unigene139752_All	240	--	--	--	--	--	--	--	--	--	--	--	--	--	--	--	--	--	--	-	-	-
Unigene139757_All	252	gi|115445119|ref|NP_001046339.1|	70.9	5.00E-12	Os02g0225200 [Oryza sativa Japonica Group] >gi|46805653|dbj|BAD17072.1| F-box family protein-like [Oryza sativa Japonica Group] >gi|49388524|dbj|BAD25646.1| F-box family protein-like [Oryza sativa Japonica Group] >gi|113535870|dbj|BAF08253.1| Os02g0225200 [Oryza sativa Japonica Group]	sp|O65451|FB333_ARATH	61.6	1.00E-09	Probable F-box protein At4g22030 OS=Arabidopsis thaliana GN=At4g22030 PE=2 SV=1	--	--	--	--	--	--	--	--	--	--	-	-	-
Unigene139759_All	253	--	--	--	--	--	--	--	--	--	--	--	--	--	--	--	--	--	--	-	-	-
Unigene139761_All	277	--	--	--	--	--	--	--	--	--	--	--	--	--	--	--	--	--	--	-	-	-
Unigene139772_All	206	--	--	--	--	--	--	--	--	--	--	--	--	--	--	--	--	--	--	-	-	-
Unigene139780_All	292	--	--	--	--	--	--	--	--	--	--	--	--	--	--	--	--	--	--	-	-	-
Unigene139788_All	212	--	--	--	--	--	--	--	--	--	--	--	--	--	--	--	--	--	--	-	-	-
Unigene139789_All	400	gi|15220597|ref|NP_172057.1|	167	3.00E-41	Pectin lyase-like protein [Arabidopsis thaliana] >gi|332189751|gb|AEE27872.1| Pectin lyase-like protein [Arabidopsis thaliana]	sp|O22818|PGLR6_ARATH	162	8.00E-40	Probable polygalacturonase At2g43860 OS=Arabidopsis thaliana GN=At2g43860 PE=2 SV=1	YJR153w	47	9.00E-06	COG5434	Endopolygalacturonase	K01184	1.00E-38	155	ath:AT3G59850	polygalacturonase [EC:3.2.1.15]	GO:0044238//primary metabolic process	GO:0004553//hydrolase activity, hydrolyzing O-glycosyl compounds	-
Unigene139796_All	225	gi|297831842|ref|XP_002883803.1|	108	3.00E-23	pentatricopeptide repeat-containing protein [Arabidopsis lyrata subsp. lyrata] >gi|297329643|gb|EFH60062.1| pentatricopeptide repeat-containing protein [Arabidopsis lyrata subsp. lyrata]	sp|Q9SIT7|PP151_ARATH	107	2.00E-23	Pentatricopeptide repeat-containing protein At2g13600 OS=Arabidopsis thaliana GN=PCMP-E76 PE=2 SV=1	--	--	--	--	--	--	--	--	--	--	-	-	GO:0044424//intracellular part
Unigene139815_All	242	--	--	--	--	--	--	--	--	--	--	--	--	--	--	--	--	--	--	-	-	-
Unigene139828_All	324	--	--	--	--	--	--	--	--	--	--	--	--	--	--	--	--	--	--	-	-	-
Unigene139837_All	243	--	--	--	--	--	--	--	--	--	--	--	--	--	--	--	--	--	--	-	-	-
Unigene139853_All	256	--	--	--	--	--	--	--	--	--	--	--	--	--	--	--	--	--	--	-	-	-
Unigene139888_All	369	--	--	--	--	--	--	--	--	--	--	--	--	--	--	--	--	--	--	-	-	-
Unigene139891_All	220	--	--	--	--	--	--	--	--	--	--	--	--	--	--	--	--	--	--	-	-	-
Unigene139905_All	337	gi|298705365|emb|CBJ28655.1|	43.5	8.00E-07	conserved unknown protein [Ectocarpus siliculosus]	--	--	--	--	--	--	--	--	--	--	--	--	--	--	-	-	-
Unigene139911_All	239	--	--	--	--	--	--	--	--	--	--	--	--	--	--	--	--	--	--	-	-	-
Unigene139912_All	337	gi|157086537|gb|ABV21209.1|	89.7	1.00E-17	At4g21330 [Arabidopsis thaliana]	sp|O81900|DYT1_ARATH	89.7	5.00E-18	Transcription factor DYSFUNCTIONAL TAPETUM 1 OS=Arabidopsis thaliana GN=DYT1 PE=2 SV=1	--	--	--	--	--	K13422	2.00E-11	64.7	ath:AT1G32640	transcription factor MYC2	GO:0010468//regulation of gene expression;GO:0003006//reproductive developmental process	-	-
Unigene139919_All	249	--	--	--	--	--	--	--	--	--	--	--	--	--	--	--	--	--	--	-	-	-
Unigene139931_All	264	--	--	--	--	--	--	--	--	--	--	--	--	--	--	--	--	--	--	-	-	-
Unigene139956_All	214	--	--	--	--	--	--	--	--	--	--	--	--	--	--	--	--	--	--	-	-	-
Unigene139964_All	282	gi|257853139|gb|ACV71580.1|	123	8.00E-28	cytochrome c biogenesis [Beta vulgaris]	sp|P93280|CCMB_ARATH	116	5.00E-26	Putative cytochrome c biogenesis ccmB-like mitochondrial protein OS=Arabidopsis thaliana GN=CCMB PE=2 SV=2	--	--	--	--	--	--	--	--	--	--	GO:0043623//cellular protein complex assembly;GO:0051181//cofactor transport	GO:0051184	GO:0043231//intracellular membrane-bounded organelle;GO:0031410//cytoplasmic vesicle
Unigene139970_All	204	gi|15222118|ref|NP_172754.1|	100	4.00E-21	nitrate transporter2.5 [Arabidopsis thaliana] >gi|75264143|sp|Q9LPV5.1|NRT25_ARATH RecName: Full=High affinity nitrate transporter 2.5; Short=AtNRT2:5 >gi|8698741|gb|AAF78499.1|AC012187_19 Strong similarity to high-affinity nitrate transporter ACH2 from Arabidopsis thaliana gb|AF019749 >gi|332190831|gb|AEE28952.1| nitrate transporter2.5 [Arabidopsis thaliana]	sp|Q9LPV5|NRT25_ARATH	100	2.00E-21	High affinity nitrate transporter 2.5 OS=Arabidopsis thaliana GN=NRT2.5 PE=2 SV=1	RSp1223	58.9	2.00E-09	COG2223	Nitrate/nitrite transporter	K02575	1.00E-15	78.6	ppp:PHYPADRAFT_82118	MFS transporter, NNP family, nitrate/nitrite transporter	GO:0006810//transport	-	GO:0016020//membrane
Unigene139990_All	200	--	--	--	--	--	--	--	--	--	--	--	--	--	--	--	--	--	--	-	-	-
Unigene139997_All	208	--	--	--	--	--	--	--	--	--	--	--	--	--	--	--	--	--	--	-	-	-
Unigene140015_All	259	gi|42562450|ref|NP_174453.2|	96.3	1.00E-19	uncharacterized protein [Arabidopsis thaliana] >gi|124301136|gb|ABN04820.1| At1g31720 [Arabidopsis thaliana] >gi|332193264|gb|AEE31385.1| uncharacterized protein [Arabidopsis thaliana]	--	--	--	--	--	--	--	--	--	--	--	--	--	--	-	-	-
Unigene140016_All	300	--	--	--	--	--	--	--	--	--	--	--	--	--	--	--	--	--	--	-	-	-
Unigene140055_All	245	--	--	--	--	--	--	--	--	--	--	--	--	--	--	--	--	--	--	-	-	-
Unigene140119_All	228	--	--	--	--	--	--	--	--	--	--	--	--	--	--	--	--	--	--	-	-	-
Unigene140125_All	210	--	--	--	--	--	--	--	--	--	--	--	--	--	--	--	--	--	--	-	-	-
Unigene140134_All	247	gi|116308850|emb|CAH65987.1|	82	2.00E-15	H1005F08.16 [Oryza sativa Indica Group]	--	--	--	--	--	--	--	--	--	--	--	--	--	--	-	GO:0005488//binding	-
Unigene140141_All	249	gi|68685651|gb|AAY99341.1|	61.2	4.00E-09	unknown [Silene latifolia]	--	--	--	--	--	--	--	--	--	--	--	--	--	--	-	-	-
Unigene140143_All	229	--	--	--	--	--	--	--	--	--	--	--	--	--	--	--	--	--	--	-	-	-
Unigene140155_All	210	--	--	--	--	--	--	--	--	--	--	--	--	--	--	--	--	--	--	-	-	-
Unigene140162_All	247	gi|159474574|ref|XP_001695400.1|	146	7.00E-35	ribosomal protein S5, component of cytosolic 80S ribosome and 40S small subunit [Chlamydomonas reinhardtii] >gi|158275883|gb|EDP01658.1| ribosomal protein S5 [Chlamydomonas reinhardtii]	sp|Q7RVI1|RS5_NEUCR	162	5.00E-40	40S ribosomal protein S5 OS=Neurospora crassa GN=rps-5 PE=3 SV=2	SPAC8C9.08	138	2.00E-33	COG0049	Ribosomal protein S7	K02989	4.00E-36	146	cre:CHLREDRAFT_191776	small subunit ribosomal protein S5e	GO:0010467//gene expression	GO:0003676//nucleic acid binding;GO:0005198//structural molecule activity	-
Unigene140168_All	265	gi|297604692|ref|NP_001055932.2|	159	8.00E-39	Os05g0495600 [Oryza sativa Japonica Group] >gi|255676462|dbj|BAF17846.2| Os05g0495600 [Oryza sativa Japonica Group]	sp|Q65X71|ACA6_ORYSJ	159	4.00E-39	Probable calcium-transporting ATPase 6, plasma membrane-type OS=Oryza sativa subsp. japonica GN=Os05g0495600 PE=3 SV=1	all3375	64.7	4.00E-11	COG0474	Cation transport ATPase	K01537	5.00E-40	159	osa:4339199	Ca2+-transporting ATPase [EC:3.6.3.8]	GO:0009206;GO:0070838//divalent metal ion transport	GO:0046873//metal ion transmembrane transporter activity;GO:0019829//cation-transporting ATPase activity;GO:0005515//protein binding;GO:0032559//adenyl ribonucleotide binding	GO:0031224//intrinsic to membrane;GO:0043231//intracellular membrane-bounded organelle;GO:0031090//organelle membrane
Unigene140184_All	264	--	--	--	--	--	--	--	--	--	--	--	--	--	--	--	--	--	--	-	-	-
Unigene140238_All	217	gi|115471647|ref|NP_001059422.1|	68.2	3.00E-11	Os07g0300200 [Oryza sativa Japonica Group] >gi|113610958|dbj|BAF21336.1| Os07g0300200 [Oryza sativa Japonica Group]	sp|Q9SZ10|PP338_ARATH	56.2	6.00E-08	Pentatricopeptide repeat-containing protein At4g26680, mitochondrial OS=Arabidopsis thaliana GN=At4g26680 PE=2 SV=1	--	--	--	--	--	--	--	--	--	--	-	-	GO:0044464//cell part
Unigene140242_All	218	--	--	--	--	--	--	--	--	--	--	--	--	--	--	--	--	--	--	-	-	-
Unigene140244_All	203	--	--	--	--	--	--	--	--	--	--	--	--	--	--	--	--	--	--	-	-	-
Unigene140269_All	269	--	--	--	--	--	--	--	--	--	--	--	--	--	--	--	--	--	--	-	-	-
Unigene140273_All	246	--	--	--	--	--	--	--	--	--	--	--	--	--	--	--	--	--	--	-	-	-
Unigene140277_All	220	--	--	--	--	--	--	--	--	--	--	--	--	--	--	--	--	--	--	-	-	-
Unigene140279_All	205	--	--	--	--	--	--	--	--	--	--	--	--	--	--	--	--	--	--	-	-	-
Unigene140303_All	221	--	--	--	--	--	--	--	--	--	--	--	--	--	--	--	--	--	--	-	-	-
Unigene140310_All	245	--	--	--	--	--	--	--	--	--	--	--	--	--	--	--	--	--	--	-	-	-
Unigene140322_All	253	--	--	--	--	--	--	--	--	--	--	--	--	--	--	--	--	--	--	-	-	-
Unigene140338_All	214	--	--	--	--	--	--	--	--	--	--	--	--	--	--	--	--	--	--	-	-	-
Unigene140356_All	229	--	--	--	--	--	--	--	--	--	--	--	--	--	--	--	--	--	--	-	-	-
Unigene140367_All	249	--	--	--	--	--	--	--	--	--	--	--	--	--	--	--	--	--	--	-	-	-
Unigene140382_All	228	--	--	--	--	--	--	--	--	--	--	--	--	--	--	--	--	--	--	-	-	-
Unigene140383_All	246	--	--	--	--	--	--	--	--	--	--	--	--	--	--	--	--	--	--	-	-	-
Unigene140406_All	236	--	--	--	--	--	--	--	--	--	--	--	--	--	--	--	--	--	--	-	-	-
Unigene140424_All	375	--	--	--	--	--	--	--	--	--	--	--	--	--	--	--	--	--	--	-	-	-
Unigene140430_All	265	--	--	--	--	--	--	--	--	--	--	--	--	--	--	--	--	--	--	-	-	-
Unigene140432_All	217	--	--	--	--	--	--	--	--	--	--	--	--	--	--	--	--	--	--	-	-	-
Unigene140437_All	276	--	--	--	--	--	--	--	--	--	--	--	--	--	--	--	--	--	--	-	-	-
Unigene140448_All	207	gi|68685649|gb|AAY99339.1|	107	6.00E-23	pol-polyprotein [Silene latifolia]	--	--	--	--	--	--	--	--	--	--	--	--	--	--	GO:0006260//DNA replication	GO:0003676//nucleic acid binding;GO:0016891//endoribonuclease activity, producing 5'-phosphomonoesters;GO:0034061	GO:0043231//intracellular membrane-bounded organelle
Unigene140450_All	253	--	--	--	--	--	--	--	--	--	--	--	--	--	--	--	--	--	--	-	-	-
Unigene140452_All	282	--	--	--	--	--	--	--	--	--	--	--	--	--	--	--	--	--	--	-	-	-
Unigene140474_All	202	--	--	--	--	--	--	--	--	--	--	--	--	--	--	--	--	--	--	-	-	-
Unigene140478_All	219	--	--	--	--	--	--	--	--	--	--	--	--	--	--	--	--	--	--	-	-	-
Unigene140482_All	313	--	--	--	--	--	--	--	--	--	--	--	--	--	--	--	--	--	--	-	-	-
Unigene140484_All	280	--	--	--	--	--	--	--	--	--	--	--	--	--	--	--	--	--	--	-	-	-
Unigene140492_All	238	--	--	--	--	--	--	--	--	--	--	--	--	--	--	--	--	--	--	-	-	-
Unigene140500_All	209	--	--	--	--	--	--	--	--	--	--	--	--	--	--	--	--	--	--	-	-	-
Unigene140522_All	202	--	--	--	--	--	--	--	--	--	--	--	--	--	--	--	--	--	--	-	-	-
Unigene140534_All	275	--	--	--	--	--	--	--	--	--	--	--	--	--	--	--	--	--	--	-	-	-
Unigene140541_All	250	--	--	--	--	--	--	--	--	--	--	--	--	--	--	--	--	--	--	-	-	-
Unigene140556_All	455	--	--	--	--	--	--	--	--	--	--	--	--	--	--	--	--	--	--	-	-	-
Unigene140557_All	221	--	--	--	--	--	--	--	--	--	--	--	--	--	--	--	--	--	--	-	-	-
Unigene140589_All	251	--	--	--	--	--	--	--	--	--	--	--	--	--	--	--	--	--	--	-	-	-
Unigene140610_All	213	--	--	--	--	--	--	--	--	--	--	--	--	--	--	--	--	--	--	-	-	-
Unigene140624_All	239	--	--	--	--	--	--	--	--	--	--	--	--	--	--	--	--	--	--	-	-	-
Unigene140655_All	221	--	--	--	--	--	--	--	--	--	--	--	--	--	--	--	--	--	--	-	-	-
Unigene140742_All	354	--	--	--	--	--	--	--	--	--	--	--	--	--	--	--	--	--	--	-	-	-
Unigene140755_All	314	--	--	--	--	--	--	--	--	--	--	--	--	--	--	--	--	--	--	-	-	-
Unigene140757_All	231	--	--	--	--	--	--	--	--	--	--	--	--	--	--	--	--	--	--	-	-	-
Unigene140778_All	250	gi|237687577|gb|ACR14818.1|	61.6	3.00E-09	phosphatidylinositol synthase [Solanum tuberosum]	sp|Q8LBA6|PIS1_ARATH	58.9	9.00E-09	CDP-diacylglycerol--inositol 3-phosphatidyltransferase 1 OS=Arabidopsis thaliana GN=PIS1 PE=1 SV=2	--	--	--	--	--	K00999	6.00E-13	69.7	vvi:100255504	CDP-diacylglycerol--inositol 3-phosphatidyltransferase [EC:2.7.8.11]	GO:0046488//phosphatidylinositol metabolic process	GO:0017169//CDP-alcohol phosphatidyltransferase activity	GO:0044464//cell part
Unigene140783_All	207	--	--	--	--	--	--	--	--	--	--	--	--	--	--	--	--	--	--	-	-	-
Unigene140804_All	254	gi|325516268|gb|ADZ24712.1|	130	7.00E-30	anthranilate phosphoribosyltransferase [Solanum pennellii]	sp|Q02166|TRPD_ARATH	119	8.00E-27	Anthranilate phosphoribosyltransferase, chloroplastic OS=Arabidopsis thaliana GN=PAT1 PE=2 SV=1	PAB2044	90.1	9.00E-19	COG0547	Anthranilate phosphoribosyltransferase	K00766	8.00E-31	129	vvi:100255305	anthranilate phosphoribosyltransferase [EC:2.4.2.18]	GO:0010038//response to metal ion;GO:0009725//response to hormone stimulus;GO:0006568//tryptophan metabolic process;GO:0006970//response to osmotic stress	GO:0003690//double-stranded DNA binding;GO:0016763//transferase activity, transferring pentosyl groups	GO:0009532//plastid stroma;GO:0009526//plastid envelope
Unigene140814_All	262	--	--	--	--	--	--	--	--	--	--	--	--	--	--	--	--	--	--	-	-	-
Unigene140823_All	329	--	--	--	--	--	--	--	--	--	--	--	--	--	--	--	--	--	--	-	-	-
Unigene140824_All	410	--	--	--	--	--	--	--	--	--	--	--	--	--	--	--	--	--	--	-	-	-
Unigene140830_All	382	gi|79356323|ref|NP_174458.2|	132	1.00E-30	uncharacterized protein [Arabidopsis thaliana] >gi|44917431|gb|AAS49040.1| At1g31780 [Arabidopsis thaliana] >gi|332193271|gb|AEE31392.1| uncharacterized protein [Arabidopsis thaliana]	--	--	--	--	--	--	--	--	--	--	--	--	--	--	-	-	-
Unigene140841_All	245	--	--	--	--	--	--	--	--	--	--	--	--	--	--	--	--	--	--	-	-	-
Unigene14089_All	319	--	--	--	--	--	--	--	--	--	--	--	--	--	--	--	--	--	--	-	-	-
Unigene140927_All	249	--	--	--	--	--	--	--	--	--	--	--	--	--	--	--	--	--	--	-	-	-
Unigene140932_All	248	--	--	--	--	--	--	--	--	--	--	--	--	--	--	--	--	--	--	-	-	-
Unigene140970_All	274	--	--	--	--	--	--	--	--	--	--	--	--	--	--	--	--	--	--	-	-	-
Unigene140980_All	206	--	--	--	--	--	--	--	--	--	--	--	--	--	--	--	--	--	--	-	-	-
Unigene141001_All	352	--	--	--	--	--	--	--	--	--	--	--	--	--	--	--	--	--	--	-	-	-
Unigene141017_All	200	gi|225432842|ref|XP_002279912.1|	81.3	4.00E-15	PREDICTED: similar to polyprotein [Vitis vinifera]	sp|Q8I7P9|POL5_DROME	48.9	1.00E-05	Retrovirus-related Pol polyprotein from transposon opus OS=Drosophila melanogaster GN=pol PE=4 SV=1	--	--	--	--	--	--	--	--	--	--	GO:0006810//transport;GO:0006260//DNA replication;GO:0019538//protein metabolic process;GO:0006325//chromatin organization;GO:0010467//gene expression	GO:0003676//nucleic acid binding;GO:0004175//endopeptidase activity;GO:0034061;GO:0005198//structural molecule activity	GO:0031224//intrinsic to membrane;GO:0043231//intracellular membrane-bounded organelle;GO:0044427//chromosomal part;GO:0030529//ribonucleoprotein complex
Unigene141021_All	277	--	--	--	--	--	--	--	--	--	--	--	--	--	--	--	--	--	--	-	-	-
Unigene141058_All	255	--	--	--	--	--	--	--	--	--	--	--	--	--	--	--	--	--	--	-	-	-
Unigene141064_All	226	--	--	--	--	--	--	--	--	--	--	--	--	--	--	--	--	--	--	-	-	-
Unigene141110_All	291	--	--	--	--	--	--	--	--	--	--	--	--	--	--	--	--	--	--	-	-	-
Unigene141157_All	204	--	--	--	--	--	--	--	--	--	--	--	--	--	--	--	--	--	--	-	-	-
Unigene141199_All	217	--	--	--	--	--	--	--	--	--	--	--	--	--	--	--	--	--	--	-	-	-
Unigene141204_All	257	--	--	--	--	--	--	--	--	--	--	--	--	--	--	--	--	--	--	-	-	-
Unigene141264_All	256	--	--	--	--	--	--	--	--	--	--	--	--	--	--	--	--	--	--	-	-	-
Unigene141273_All	495	--	--	--	--	--	--	--	--	--	--	--	--	--	--	--	--	--	--	-	-	-
Unigene141282_All	224	--	--	--	--	--	--	--	--	--	--	--	--	--	--	--	--	--	--	-	-	-
Unigene141314_All	210	--	--	--	--	--	--	--	--	--	--	--	--	--	--	--	--	--	--	-	-	-
Unigene141315_All	224	--	--	--	--	--	--	--	--	--	--	--	--	--	--	--	--	--	--	-	-	-
Unigene141317_All	329	--	--	--	--	--	--	--	--	--	--	--	--	--	--	--	--	--	--	-	-	-
Unigene141319_All	239	--	--	--	--	--	--	--	--	--	--	--	--	--	--	--	--	--	--	-	-	-
Unigene141329_All	499	--	--	--	--	--	--	--	--	--	--	--	--	--	--	--	--	--	--	-	-	-
Unigene141347_All	225	--	--	--	--	--	--	--	--	--	--	--	--	--	--	--	--	--	--	-	-	-
Unigene141385_All	211	--	--	--	--	--	--	--	--	--	--	--	--	--	--	--	--	--	--	-	-	-
Unigene141401_All	206	--	--	--	--	--	--	--	--	--	--	--	--	--	--	--	--	--	--	-	-	-
Unigene141402_All	264	--	--	--	--	--	--	--	--	--	--	--	--	--	--	--	--	--	--	-	-	-
Unigene141476_All	201	--	--	--	--	--	--	--	--	--	--	--	--	--	--	--	--	--	--	-	-	-
Unigene141497_All	218	--	--	--	--	--	--	--	--	--	--	--	--	--	--	--	--	--	--	-	-	-
Unigene141511_All	265	--	--	--	--	--	--	--	--	--	--	--	--	--	--	--	--	--	--	-	-	-
Unigene141549_All	426	--	--	--	--	--	--	--	--	--	--	--	--	--	--	--	--	--	--	-	-	-
Unigene141586_All	299	--	--	--	--	--	--	--	--	--	--	--	--	--	--	--	--	--	--	-	-	-
Unigene141591_All	305	--	--	--	--	--	--	--	--	--	--	--	--	--	--	--	--	--	--	-	-	-
Unigene141627_All	217	--	--	--	--	--	--	--	--	--	--	--	--	--	--	--	--	--	--	-	-	-
Unigene141628_All	226	--	--	--	--	--	--	--	--	--	--	--	--	--	--	--	--	--	--	-	-	-
Unigene141653_All	226	gi|226529383|ref|NP_001151509.1|	75.1	3.00E-13	ATP binding protein [Zea mays] >gi|195647314|gb|ACG43125.1| ATP binding protein [Zea mays]	--	--	--	--	--	--	--	--	--	--	--	--	--	--	GO:0007017//microtubule-based process	GO:0003774//motor activity;GO:0032559//adenyl ribonucleotide binding	GO:0015630//microtubule cytoskeleton
Unigene141684_All	221	--	--	--	--	--	--	--	--	--	--	--	--	--	--	--	--	--	--	-	-	-
Unigene141727_All	240	--	--	--	--	--	--	--	--	--	--	--	--	--	--	--	--	--	--	-	-	-
Unigene141733_All	234	--	--	--	--	--	--	--	--	--	--	--	--	--	--	--	--	--	--	-	-	-
Unigene141750_All	210	--	--	--	--	--	--	--	--	--	--	--	--	--	--	--	--	--	--	-	-	-
Unigene141773_All	245	--	--	--	--	--	--	--	--	--	--	--	--	--	--	--	--	--	--	-	-	-
Unigene141786_All	222	--	--	--	--	--	--	--	--	--	--	--	--	--	--	--	--	--	--	-	-	-
Unigene141787_All	200	--	--	--	--	--	--	--	--	--	--	--	--	--	--	--	--	--	--	-	-	-
Unigene141813_All	283	--	--	--	--	--	--	--	--	--	--	--	--	--	--	--	--	--	--	-	-	-
Unigene141841_All	201	--	--	--	--	--	--	--	--	--	--	--	--	--	--	--	--	--	--	-	-	-
Unigene141850_All	223	--	--	--	--	--	--	--	--	--	--	--	--	--	--	--	--	--	--	-	-	-
Unigene141854_All	297	--	--	--	--	--	--	--	--	--	--	--	--	--	--	--	--	--	--	-	-	-
Unigene141902_All	299	--	--	--	--	--	--	--	--	--	--	--	--	--	--	--	--	--	--	-	-	-
Unigene141910_All	254	gi|115487278|ref|NP_001066126.1|	145	1.00E-34	Os12g0141100 [Oryza sativa Japonica Group] >gi|113648633|dbj|BAF29145.1| Os12g0141100 [Oryza sativa Japonica Group]	sp|Q9M1K2|PI5K4_ARATH	143	3.00E-34	Phosphatidylinositol-4-phosphate 5-kinase 4 OS=Arabidopsis thaliana GN=PIP5K4 PE=1 SV=1	SPAC19G12.14	65.9	2.00E-11	COG5253	Phosphatidylinositol-4-phosphate 5-kinase	K00889	5.00E-37	149	pop:POPTR_555053	1-phosphatidylinositol-4-phosphate 5-kinase [EC:2.7.1.68]	-	GO:0016307//phosphatidylinositol phosphate kinase activity;GO:0032559//adenyl ribonucleotide binding	-
Unigene141912_All	204	--	--	--	--	--	--	--	--	--	--	--	--	--	--	--	--	--	--	-	-	-
Unigene141925_All	227	--	--	--	--	--	--	--	--	--	--	--	--	--	--	--	--	--	--	-	-	-
Unigene141928_All	313	gi|307136175|gb|ADN34016.1|	45.8	9.00E-10	ty3-gypsy retrotransposon protein [Cucumis melo subsp. melo]	--	--	--	--	--	--	--	--	--	--	--	--	--	--	GO:0009987//cellular process;GO:0043170;GO:0044238//primary metabolic process	GO:0003676//nucleic acid binding	-
Unigene141929_All	247	--	--	--	--	--	--	--	--	--	--	--	--	--	--	--	--	--	--	-	-	-
Unigene141954_All	205	--	--	--	--	--	--	--	--	--	--	--	--	--	--	--	--	--	--	-	-	-
Unigene141959_All	284	--	--	--	--	--	--	--	--	--	--	--	--	--	--	--	--	--	--	-	-	-
Unigene141961_All	217	gi|158513663|sp|A2YV85.2|RH29_ORYSI	70.1	8.00E-12	RecName: Full=DEAD-box ATP-dependent RNA helicase 29; Short=RNAH	sp|A3BT52|RH29_ORYSJ	70.1	4.00E-12	DEAD-box ATP-dependent RNA helicase 29 OS=Oryza sativa subsp. japonica GN=Os08g0416100 PE=2 SV=2	--	--	--	--	--	K01529	5.00E-13	70.1	osa:4345577	[EC:3.6.1.-]	-	GO:0003676//nucleic acid binding;GO:0032559//adenyl ribonucleotide binding;GO:0042623//ATPase activity, coupled	GO:0043231//intracellular membrane-bounded organelle
Unigene141977_All	229	--	--	--	--	--	--	--	--	--	--	--	--	--	--	--	--	--	--	-	-	-
Unigene142002_All	231	--	--	--	--	--	--	--	--	--	--	--	--	--	--	--	--	--	--	-	-	-
Unigene142029_All	210	--	--	--	--	--	--	--	--	--	--	--	--	--	--	--	--	--	--	-	-	-
Unigene142058_All	220	--	--	--	--	--	--	--	--	--	--	--	--	--	--	--	--	--	--	-	-	-
Unigene142071_All	233	--	--	--	--	--	--	--	--	--	--	--	--	--	--	--	--	--	--	-	-	-
Unigene142079_All	246	gi|297793055|ref|XP_002864412.1|	121	3.00E-27	pentatricopeptide repeat-containing protein [Arabidopsis lyrata subsp. lyrata] >gi|297310247|gb|EFH40671.1| pentatricopeptide repeat-containing protein [Arabidopsis lyrata subsp. lyrata]	sp|Q9LVQ5|PP432_ARATH	119	4.00E-27	Pentatricopeptide repeat-containing protein At5g55840 OS=Arabidopsis thaliana GN=At5g55840 PE=2 SV=2	--	--	--	--	--	--	--	--	--	--	-	-	-
Unigene142104_All	266	--	--	--	--	--	--	--	--	--	--	--	--	--	--	--	--	--	--	-	-	-
Unigene142115_All	281	gi|115461751|ref|NP_001054475.1|	120	7.00E-27	Os05g0117500 [Oryza sativa Japonica Group] >gi|55168341|gb|AAV44206.1| unknow protein [Oryza sativa Japonica Group] >gi|113578026|dbj|BAF16389.1| Os05g0117500 [Oryza sativa Japonica Group]	sp|Q8VYR2|NUDT9_ARATH	115	8.00E-26	Nudix hydrolase 9 OS=Arabidopsis thaliana GN=NUDT9 PE=2 SV=1	--	--	--	--	--	--	--	--	--	--	-	GO:0003824//catalytic activity	GO:0031410//cytoplasmic vesicle
Unigene142123_All	238	--	--	--	--	--	--	--	--	--	--	--	--	--	--	--	--	--	--	-	-	-
Unigene142169_All	241	--	--	--	--	--	--	--	--	--	--	--	--	--	--	--	--	--	--	-	-	-
Unigene142181_All	256	gi|224117652|ref|XP_002317634.1|	65.9	5.00E-12	auxin efflux carrier family protein [Populus trichocarpa] >gi|222860699|gb|EEE98246.1| auxin efflux carrier family protein [Populus trichocarpa]	--	--	--	--	--	--	--	--	--	K07088	5.00E-14	70.5	pop:POPTR_853491		GO:0060918	-	GO:0044464//cell part
Unigene142185_All	332	--	--	--	--	--	--	--	--	--	--	--	--	--	--	--	--	--	--	-	-	-
Unigene142190_All	248	gi|297720781|ref|NP_001172752.1|	70.9	5.00E-12	Os01g0959600 [Oryza sativa Japonica Group] >gi|255674093|dbj|BAH91482.1| Os01g0959600 [Oryza sativa Japonica Group]	sp|P93011|PP182_ARATH	69.3	7.00E-12	Pentatricopeptide repeat-containing protein At2g33760 OS=Arabidopsis thaliana GN=PCMP-H6 PE=2 SV=1	--	--	--	--	--	K03798	9.00E-06	45.8	rcu:RCOM_0340700	cell division protease FtsH [EC:3.4.24.-]	-	-	-
Unigene142195_All	223	--	--	--	--	--	--	--	--	--	--	--	--	--	--	--	--	--	--	-	-	-
Unigene142198_All	280	--	--	--	--	sp|Q02817|MUC2_HUMAN	51.2	2.00E-06	Mucin-2 OS=Homo sapiens GN=MUC2 PE=1 SV=2	--	--	--	--	--	--	--	--	--	--	-	-	-
Unigene142210_All	202	--	--	--	--	--	--	--	--	--	--	--	--	--	--	--	--	--	--	-	-	-
Unigene142221_All	321	--	--	--	--	--	--	--	--	--	--	--	--	--	--	--	--	--	--	-	-	-
Unigene142227_All	221	--	--	--	--	--	--	--	--	--	--	--	--	--	--	--	--	--	--	-	-	-
Unigene142287_All	209	--	--	--	--	--	--	--	--	--	--	--	--	--	--	--	--	--	--	-	-	-
Unigene142312_All	247	--	--	--	--	--	--	--	--	--	--	--	--	--	--	--	--	--	--	-	-	-
Unigene142323_All	334	gi|310896477|gb|ADP37984.1|	171	3.00E-42	carotenoid cleavage dioxygenase 8 [Actinidia chinensis]	sp|Q8VY26|CCD8_ARATH	151	1.00E-36	Carotenoid cleavage dioxygenase 8, chloroplastic OS=Arabidopsis thaliana GN=CCD8 PE=2 SV=1	--	--	--	--	--	--	--	--	--	--	-	-	-
Unigene142382_All	282	--	--	--	--	--	--	--	--	--	--	--	--	--	--	--	--	--	--	-	-	-
Unigene142389_All	205	--	--	--	--	--	--	--	--	--	--	--	--	--	--	--	--	--	--	-	-	-
Unigene142392_All	267	--	--	--	--	--	--	--	--	--	--	--	--	--	--	--	--	--	--	-	-	-
Unigene142411_All	256	--	--	--	--	--	--	--	--	--	--	--	--	--	--	--	--	--	--	-	-	-
Unigene142436_All	261	--	--	--	--	--	--	--	--	--	--	--	--	--	--	--	--	--	--	-	-	-
Unigene142461_All	205	--	--	--	--	--	--	--	--	--	--	--	--	--	--	--	--	--	--	-	-	-
Unigene142492_All	253	--	--	--	--	--	--	--	--	--	--	--	--	--	--	--	--	--	--	-	-	-
Unigene142497_All	246	--	--	--	--	--	--	--	--	--	--	--	--	--	--	--	--	--	--	-	-	-
Unigene142498_All	201	--	--	--	--	--	--	--	--	--	--	--	--	--	--	--	--	--	--	-	-	-
Unigene142514_All	203	--	--	--	--	--	--	--	--	--	--	--	--	--	--	--	--	--	--	-	-	-
Unigene142527_All	223	--	--	--	--	--	--	--	--	--	--	--	--	--	--	--	--	--	--	-	-	-
Unigene142532_All	304	gi|332322127|emb|CCA66035.1|	55.8	2.00E-07	hypothetical protein [Beta vulgaris subsp. vulgaris]	--	--	--	--	--	--	--	--	--	--	--	--	--	--	-	-	-
Unigene142555_All	324	--	--	--	--	--	--	--	--	--	--	--	--	--	--	--	--	--	--	-	-	-
Unigene142630_All	258	--	--	--	--	--	--	--	--	--	--	--	--	--	--	--	--	--	--	-	-	-
Unigene142644_All	313	--	--	--	--	--	--	--	--	--	--	--	--	--	--	--	--	--	--	-	-	-
Unigene142695_All	250	gi|27764548|gb|AAO23078.1|	103	5.00E-22	polyprotein [Glycine max]	sp|P92523|M860_ARATH	97.4	2.00E-20	Uncharacterized mitochondrial protein AtMg00860 OS=Arabidopsis thaliana GN=AtMg00860 PE=4 SV=1	SPAC9.04	66.2	1.00E-11	COG2801	Transposase and inactivated derivatives	--	--	--	--	--	-	-	-
Unigene142699_All	236	--	--	--	--	--	--	--	--	--	--	--	--	--	--	--	--	--	--	-	-	-
Unigene14732_All	677	gi|226504462|ref|NP_001151357.1|	127	1.00E-28	ATOZI1 [Zea mays] >gi|195605266|gb|ACG24463.1| ATOZI1 [Zea mays] >gi|195635401|gb|ACG37169.1| ATOZI1 [Zea mays] >gi|195646084|gb|ACG42510.1| ATOZI1 [Zea mays]	--	--	--	--	--	--	--	--	--	--	--	--	--	--	-	-	-
Unigene14806_All	603	gi|227206418|dbj|BAH57264.1|	58.9	4.00E-08	AT2G40070 [Arabidopsis thaliana]	--	--	--	--	--	--	--	--	--	--	--	--	--	--	-	-	-
Unigene15154_All	292	--	--	--	--	--	--	--	--	--	--	--	--	--	--	--	--	--	--	-	-	-
Unigene15461_All	1457	gi|7488319|pir||T00833	130	5.00E-29	RNA-directed DNA polymerase homolog T13L16.7 - Arabidopsis thaliana (fragment)	sp|P0C2F6|RNHX1_ARATH	91.7	1.00E-17	Putative ribonuclease H protein At1g65750 OS=Arabidopsis thaliana GN=At1g65750 PE=3 SV=1	--	--	--	--	--	--	--	--	--	--	-	-	-
Unigene15565_All	896	--	--	--	--	--	--	--	--	--	--	--	--	--	--	--	--	--	--	-	-	-
Unigene15881_All	756	--	--	--	--	--	--	--	--	--	--	--	--	--	--	--	--	--	--	-	-	-
Unigene16125_All	442	--	--	--	--	--	--	--	--	--	--	--	--	--	--	--	--	--	--	-	-	-
Unigene16165_All	745	--	--	--	--	--	--	--	--	--	--	--	--	--	--	--	--	--	--	-	-	-
Unigene16181_All	985	gi|6633850|gb|AAF19709.1|AC008047_16	111	2.00E-23	F2K11.16 [Arabidopsis thaliana]	sp|Q8LBU2|GPX8_ARATH	108	5.00E-23	Probable glutathione peroxidase 8 OS=Arabidopsis thaliana GN=GPX8 PE=2 SV=1	CC1730	67.4	4.00E-11	COG0386	Glutathione peroxidase	K00432	6.00E-24	108	ath:AT1G63460	glutathione peroxidase [EC:1.11.1.9]	GO:0008152//metabolic process;GO:0006950//response to stress	GO:0004601//peroxidase activity	-
Unigene16310_All	221	--	--	--	--	--	--	--	--	--	--	--	--	--	--	--	--	--	--	-	-	-
Unigene16484_All	773	gi|87162824|gb|ABD28619.1|	101	1.00E-20	Endonuclease/exonuclease/phosphatase [Medicago truncatula]	--	--	--	--	--	--	--	--	--	--	--	--	--	--	-	-	-
Unigene1671_All	905	--	--	--	--	--	--	--	--	--	--	--	--	--	--	--	--	--	--	-	-	-
Unigene17651_All	275	gi|297815382|ref|XP_002875574.1|	104	3.00E-22	transducin family protein [Arabidopsis lyrata subsp. lyrata] >gi|297321412|gb|EFH51833.1| transducin family protein [Arabidopsis lyrata subsp. lyrata]	--	--	--	--	--	--	--	--	--	--	--	--	--	--	-	-	-
Unigene18699_All	1046	gi|224053781|ref|XP_002297976.1|	165	1.00E-39	inner membrane protein [Populus trichocarpa] >gi|222845234|gb|EEE82781.1| inner membrane protein [Populus trichocarpa]	sp|Q9SKD3|OXA1L_ARATH	159	2.00E-38	Mitochondrial inner membrane protein OXA1-like OS=Arabidopsis thaliana GN=OXA1L PE=2 SV=1	YER154w	52.4	1.00E-06	COG0706	Preprotein translocase subunit YidC	K03217	8.00E-41	165	pop:POPTR_751211	preprotein translocase subunit YidC	GO:0006612//protein targeting to membrane;GO:0065003	GO:0008320//protein transmembrane transporter activity	GO:0031224//intrinsic to membrane;GO:0043231//intracellular membrane-bounded organelle;GO:0019866//organelle inner membrane
Unigene19394_All	602	gi|15218823|ref|NP_171850.1|	144	6.00E-34	pentatricopeptide repeat-containing protein [Arabidopsis thaliana] >gi|9280666|gb|AAF86535.1|AC002560_28 F21B7.13 [Arabidopsis thaliana] >gi|332189459|gb|AEE27580.1| pentatricopeptide repeat-containing protein [Arabidopsis thaliana]	sp|Q8VYH0|PP313_ARATH	86.7	1.00E-16	Pentatricopeptide repeat-containing protein At4g15720 OS=Arabidopsis thaliana GN=PCMP-H1 PE=2 SV=1	--	--	--	--	--	K03798	4.00E-08	55.5	rcu:RCOM_0340700	cell division protease FtsH [EC:3.4.24.-]	-	-	-
Unigene19474_All	221	gi|297745253|emb|CBI40333.3|	55.5	2.00E-07	unnamed protein product [Vitis vinifera]	--	--	--	--	--	--	--	--	--	--	--	--	--	--	-	-	-
Unigene200_All	901	gi|297793919|ref|XP_002864844.1|	344	8.00E-94	zinc finger family protein [Arabidopsis lyrata subsp. lyrata] >gi|297310679|gb|EFH41103.1| zinc finger family protein [Arabidopsis lyrata subsp. lyrata]	--	--	--	--	--	--	--	--	--	--	--	--	--	--	-	-	-
Unigene2010_All	409	gi|302849863|ref|XP_002956460.1|	60.8	5.00E-09	hypothetical protein VOLCADRAFT_97458 [Volvox carteri f. nagariensis] >gi|300258158|gb|EFJ42397.1| hypothetical protein VOLCADRAFT_97458 [Volvox carteri f. nagariensis]	sp|Q75JC9|Y8484_DICDI	57	4.00E-08	Uncharacterized protein DDB_G0271670 OS=Dictyostelium discoideum GN=DDB_G0271670 PE=4 SV=1	--	--	--	--	--	--	--	--	--	--	-	-	-
Unigene20267_All	347	gi|73622869|gb|AAZ78473.1|	165	2.00E-40	elongation factor 1-alpha [Targionia fabianae]	sp|Q9HDF6|EF1A_PIRIN	172	4.00E-43	Elongation factor 1-alpha OS=Piriformospora indica GN=TEF1 PE=2 SV=1	YPR080w	157	4.00E-39	COG5256	Translation elongation factor EF-1alpha (GTPase)	K03231	1.00E-35	145	vvi:100244821	elongation factor EF-1 alpha subunit [EC:3.6.5.3]	-	-	-
Unigene2074_All	302	--	--	--	--	--	--	--	--	--	--	--	--	--	--	--	--	--	--	-	-	-
Unigene20804_All	233	--	--	--	--	--	--	--	--	--	--	--	--	--	--	--	--	--	--	-	-	-
Unigene21195_All	447	--	--	--	--	--	--	--	--	--	--	--	--	--	--	--	--	--	--	-	-	-
Unigene21329_All	488	gi|70955228|gb|AAZ16241.1|	203	7.00E-52	MADS box protein [Prunus persica]	sp|Q38694|AGL9_ARADE	177	4.00E-44	Agamous-like MADS-box protein AGL9 homolog OS=Aranda deborah PE=2 SV=1	--	--	--	--	--	K09264	1.00E-40	162	ath:AT5G15800	MADS-box transcription factor, plant	-	-	-
Unigene21381_All	402	--	--	--	--	--	--	--	--	--	--	--	--	--	--	--	--	--	--	-	-	-
Unigene21601_All	468	--	--	--	--	--	--	--	--	--	--	--	--	--	--	--	--	--	--	-	-	-
Unigene22016_All	387	--	--	--	--	--	--	--	--	--	--	--	--	--	--	--	--	--	--	-	-	-
Unigene220_All	998	gi|15217835|ref|NP_176104.1|	86.7	5.00E-16	uncharacterized protein [Arabidopsis thaliana] >gi|29029102|gb|AAO64930.1| At1g58070 [Arabidopsis thaliana] >gi|332195373|gb|AEE33494.1| uncharacterized protein [Arabidopsis thaliana]	--	--	--	--	--	--	--	--	--	--	--	--	--	--	-	-	-
Unigene22113_All	326	--	--	--	--	--	--	--	--	--	--	--	--	--	--	--	--	--	--	-	-	-
Unigene22140_All	313	--	--	--	--	--	--	--	--	--	--	--	--	--	--	--	--	--	--	-	-	-
Unigene22181_All	232	--	--	--	--	--	--	--	--	--	--	--	--	--	--	--	--	--	--	-	-	-
Unigene22536_All	573	--	--	--	--	--	--	--	--	--	--	--	--	--	--	--	--	--	--	-	-	-
Unigene22586_All	942	gi|297603065|ref|NP_001053343.2|	137	2.00E-31	Os04g0523000 [Oryza sativa Japonica Group] >gi|32489844|emb|CAE05708.1| OSJNBb0065J09.4 [Oryza sativa Japonica Group] >gi|116310938|emb|CAH67875.1| OSIGBa0153E02-OSIGBa0093I20.4 [Oryza sativa Indica Group] >gi|255675630|dbj|BAF15257.2| Os04g0523000 [Oryza sativa Japonica Group]	sp|Q41932|PSBQ2_ARATH	70.9	1.00E-11	Oxygen-evolving enhancer protein 3-2, chloroplastic OS=Arabidopsis thaliana GN=PSBQ2 PE=1 SV=2	--	--	--	--	--	K08901	4.00E-13	73.2	ppp:PHYPADRAFT_162315	photosystem II oxygen-evolving enhancer protein 3	GO:0044237//cellular metabolic process	GO:0046872//metal ion binding	GO:0043231//intracellular membrane-bounded organelle;GO:0009523//photosystem II
Unigene2286_All	429	--	--	--	--	--	--	--	--	--	--	--	--	--	--	--	--	--	--	-	-	-
Unigene22892_All	482	--	--	--	--	--	--	--	--	--	--	--	--	--	--	--	--	--	--	-	-	-
Unigene22990_All	243	--	--	--	--	--	--	--	--	--	--	--	--	--	--	--	--	--	--	-	-	-
Unigene23126_All	880	--	--	--	--	--	--	--	--	--	--	--	--	--	--	--	--	--	--	-	-	-
Unigene23167_All	215	--	--	--	--	--	--	--	--	--	--	--	--	--	--	--	--	--	--	-	-	-
Unigene23194_All	488	--	--	--	--	--	--	--	--	--	--	--	--	--	--	--	--	--	--	-	-	-
Unigene23235_All	340	--	--	--	--	--	--	--	--	--	--	--	--	--	--	--	--	--	--	-	-	-
Unigene23289_All	407	--	--	--	--	--	--	--	--	--	--	--	--	--	--	--	--	--	--	-	-	-
Unigene23320_All	201	--	--	--	--	--	--	--	--	--	--	--	--	--	--	--	--	--	--	-	-	-
Unigene23331_All	270	--	--	--	--	--	--	--	--	--	--	--	--	--	--	--	--	--	--	-	-	-
Unigene23348_All	312	--	--	--	--	--	--	--	--	--	--	--	--	--	--	--	--	--	--	-	-	-
Unigene23417_All	244	--	--	--	--	--	--	--	--	--	--	--	--	--	--	--	--	--	--	-	-	-
Unigene23444_All	272	gi|124359291|gb|ABD28426.2|	58.5	4.00E-16	RNA-directed DNA polymerase (Reverse transcriptase) [Medicago truncatula]	--	--	--	--	--	--	--	--	--	--	--	--	--	--	GO:0006260//DNA replication	GO:0003676//nucleic acid binding;GO:0034061	-
Unigene23503_All	1051	gi|79416715|ref|NP_189117.2|	199	7.00E-50	mRNA splicing factor, thioredoxin-like U5 snRNP [Arabidopsis thaliana] >gi|44917529|gb|AAS49089.1| At3g24730 [Arabidopsis thaliana] >gi|332643419|gb|AEE76940.1| mRNA splicing factor, thioredoxin-like U5 snRNP [Arabidopsis thaliana]	sp|Q9NX01|TXN4B_HUMAN	139	4.00E-32	Thioredoxin-like protein 4B OS=Homo sapiens GN=TXNL4B PE=1 SV=1	--	--	--	--	--	K12859	6.00E-10	62.8	vvi:100249310	U5 snRNP protein, DIM1 family	GO:0000087//M phase of mitotic cell cycle	-	GO:0030529//ribonucleoprotein complex
Unigene23507_All	215	--	--	--	--	--	--	--	--	--	--	--	--	--	--	--	--	--	--	-	-	-
Unigene23515_All	266	--	--	--	--	--	--	--	--	--	--	--	--	--	--	--	--	--	--	-	-	-
Unigene23600_All	233	--	--	--	--	--	--	--	--	--	--	--	--	--	--	--	--	--	--	-	-	-
Unigene23842_All	247	gi|225437965|ref|XP_002269712.1|	58.5	2.00E-08	PREDICTED: hypothetical protein [Vitis vinifera]	--	--	--	--	--	--	--	--	--	--	--	--	--	--	-	-	-
Unigene23885_All	240	gi|42573814|ref|NP_975003.1|	126	1.00E-28	Ribosomal RNA adenine dimethylase family protein [Arabidopsis thaliana] >gi|10177517|dbj|BAB10912.1| dimethyladenosine transferase-like protein [Arabidopsis thaliana] >gi|332010821|gb|AED98204.1| Ribosomal RNA adenine dimethylase family protein [Arabidopsis thaliana]	sp|Q9VAQ5|DIMT1_DROME	80.1	4.00E-15	Probable dimethyladenosine transferase OS=Drosophila melanogaster GN=CG11837 PE=2 SV=1	MTH1326	73.9	6.00E-14	COG0030	Dimethyladenosine transferase (rRNA methylation)	K02528	2.00E-30	127	pop:POPTR_1106227	dimethyladenosine transferase [EC:2.1.1.-]	GO:0006364//rRNA processing	GO:0008649//rRNA methyltransferase activity;GO:0008170//N-methyltransferase activity	GO:0044424//intracellular part
Unigene23935_All	251	gi|115481476|ref|NP_001064331.1|	57	7.00E-08	Os10g0317000 [Oryza sativa Japonica Group] >gi|113638940|dbj|BAF26245.1| Os10g0317000 [Oryza sativa Japonica Group]	--	--	--	--	--	--	--	--	--	--	--	--	--	--	GO:0006259//DNA metabolic process	GO:0003676//nucleic acid binding;GO:0003824//catalytic activity	GO:0044464//cell part
Unigene23970_All	367	--	--	--	--	--	--	--	--	--	--	--	--	--	--	--	--	--	--	-	-	-
Unigene23981_All	334	--	--	--	--	--	--	--	--	--	--	--	--	--	--	--	--	--	--	-	-	-
Unigene24012_All	223	--	--	--	--	--	--	--	--	--	--	--	--	--	--	--	--	--	--	-	-	-
Unigene24032_All	373	--	--	--	--	--	--	--	--	--	--	--	--	--	--	--	--	--	--	-	-	-
Unigene240_All	1475	gi|559557|gb|AAA51649.1|	94.7	3.00E-18	arabinogalactan-protein [Pyrus communis]	sp|P19275|VTP3_TTV1V	100	3.00E-20	Viral protein TPX OS=Thermoproteus tenax virus 1 (strain VT3) PE=4 SV=1	all3826	83.2	1.00E-15	COG3409	Putative peptidoglycan-binding domain-containing protein	K12447	1.00E-11	68.9	cre:CHLREDRAFT_32796	UDP-sugar pyrophosphorylase [EC:2.7.7.64]	-	-	-
Unigene24135_All	433	gi|115441455|ref|NP_001045007.1|	142	1.00E-33	Os01g0882300 [Oryza sativa Japonica Group] >gi|113534538|dbj|BAF06921.1| Os01g0882300 [Oryza sativa Japonica Group]	sp|Q5RDB8|NIPA3_PONAB	110	4.00E-24	Magnesium transporter NIPA3 OS=Pongo abelii GN=NIPAL1 PE=2 SV=1	--	--	--	--	--	--	--	--	--	--	GO:0044237//cellular metabolic process	-	GO:0009523//photosystem II
Unigene24203_All	259	--	--	--	--	--	--	--	--	--	--	--	--	--	--	--	--	--	--	-	-	-
Unigene24261_All	297	--	--	--	--	--	--	--	--	--	--	--	--	--	--	--	--	--	--	-	-	-
Unigene24301_All	273	--	--	--	--	--	--	--	--	--	--	--	--	--	--	--	--	--	--	-	-	-
Unigene24374_All	356	--	--	--	--	--	--	--	--	--	--	--	--	--	--	--	--	--	--	-	-	-
Unigene24394_All	211	--	--	--	--	--	--	--	--	--	--	--	--	--	--	--	--	--	--	-	-	-
Unigene24459_All	336	gi|19310070|dbj|BAB85863.1|	55.5	2.00E-07	unnamed protein product [Silene latifolia subsp. alba]	--	--	--	--	--	--	--	--	--	--	--	--	--	--	-	-	-
Unigene24497_All	289	gi|121501699|gb|ABM55240.1|	117	3.00E-26	retrotransposon protein [Beta vulgaris]	sp|Q7LHG5|YI31B_YEAST	70.9	2.00E-12	Transposon Ty3-I Gag-Pol polyprotein OS=Saccharomyces cerevisiae (strain ATCC 204508 / S288c) GN=TY3B-I PE=3 SV=2	YIL082w-a_2	70.9	5.00E-13	COG2801	Transposase and inactivated derivatives	--	--	--	--	--	GO:0006259//DNA metabolic process	GO:0003676//nucleic acid binding;GO:0016740//transferase activity	GO:0043229//intracellular organelle
Unigene24525_All	211	--	--	--	--	--	--	--	--	--	--	--	--	--	--	--	--	--	--	-	-	-
Unigene24600_All	240	--	--	--	--	--	--	--	--	--	--	--	--	--	--	--	--	--	--	-	-	-
Unigene24913_All	242	--	--	--	--	--	--	--	--	--	--	--	--	--	--	--	--	--	--	-	-	-
Unigene24985_All	292	--	--	--	--	--	--	--	--	--	--	--	--	--	--	--	--	--	--	-	-	-
Unigene24991_All	266	--	--	--	--	--	--	--	--	--	--	--	--	--	--	--	--	--	--	-	-	-
Unigene25170_All	755	--	--	--	--	--	--	--	--	--	--	--	--	--	--	--	--	--	--	-	-	-
Unigene25193_All	304	--	--	--	--	--	--	--	--	--	--	--	--	--	--	--	--	--	--	-	-	-
Unigene25214_All	785	gi|163889373|gb|ABY48143.1|	201	9.00E-51	MADS-box protein [Medicago truncatula]	sp|Q6EP49|MAD27_ORYSJ	197	5.00E-50	MADS-box transcription factor 27 OS=Oryza sativa subsp. japonica GN=MADS27 PE=2 SV=2	--	--	--	--	--	K09264	3.00E-45	179	ath:AT2G14210	MADS-box transcription factor, plant	GO:0010468//regulation of gene expression	GO:0016491//oxidoreductase activity;GO:0003677//DNA binding	-
Unigene25218_All	255	--	--	--	--	--	--	--	--	--	--	--	--	--	--	--	--	--	--	-	-	-
Unigene25229_All	473	--	--	--	--	--	--	--	--	--	--	--	--	--	--	--	--	--	--	-	-	-
Unigene25235_All	278	--	--	--	--	--	--	--	--	--	--	--	--	--	--	--	--	--	--	-	-	-
Unigene25313_All	569	--	--	--	--	--	--	--	--	--	--	--	--	--	--	--	--	--	--	-	-	-
Unigene25334_All	387	--	--	--	--	--	--	--	--	--	--	--	--	--	--	--	--	--	--	-	-	-
Unigene25344_All	284	--	--	--	--	--	--	--	--	--	--	--	--	--	--	--	--	--	--	-	-	-
Unigene25392_All	252	--	--	--	--	--	--	--	--	--	--	--	--	--	--	--	--	--	--	-	-	-
Unigene25446_All	305	gi|15289758|dbj|BAB63463.1|	99.8	1.00E-20	calcium dependent protein kinase [Solanum tuberosum]	sp|P28583|CDPK_SOYBN	96.3	5.00E-20	Calcium-dependent protein kinase SK5 OS=Glycine max PE=1 SV=1	ECU01g0630	51.6	3.00E-07	COG0515	Serine/threonine protein kinase	K13412	5.00E-21	96.7	ppp:PHYPADRAFT_192815	calcium-dependent protein kinase [EC:2.7.11.1]	GO:0006464//protein modification process	GO:0046872//metal ion binding;GO:0004674//protein serine/threonine kinase activity;GO:0032559//adenyl ribonucleotide binding	-
Unigene25470_All	507	--	--	--	--	--	--	--	--	--	--	--	--	--	--	--	--	--	--	-	-	-
Unigene25640_All	374	--	--	--	--	--	--	--	--	--	--	--	--	--	--	--	--	--	--	-	-	-
Unigene25690_All	261	--	--	--	--	--	--	--	--	--	--	--	--	--	--	--	--	--	--	-	-	-
Unigene25790_All	247	--	--	--	--	--	--	--	--	--	--	--	--	--	--	--	--	--	--	-	-	-
Unigene25872_All	329	--	--	--	--	--	--	--	--	--	--	--	--	--	--	--	--	--	--	-	-	-
Unigene26027_All	834	gi|83318984|emb|CAJ44461.1|	340	1.00E-92	sialyltransferase like protein [Aquilegia formosa x Aquilegia pubescens]	sp|O35696|SIA8B_MOUSE	63.5	2.00E-09	Alpha-2,8-sialyltransferase 8B OS=Mus musculus GN=St8sia2 PE=2 SV=1	--	--	--	--	--	--	--	--	--	--	-	-	-
Unigene26047_All	252	--	--	--	--	--	--	--	--	--	--	--	--	--	--	--	--	--	--	-	-	-
Unigene26103_All	392	gi|15228927|ref|NP_188322.1|	68.9	2.00E-11	Plant self-incompatibility protein S1 family [Arabidopsis thaliana] >gi|332642369|gb|AEE75890.1| Plant self-incompatibility protein S1 family [Arabidopsis thaliana]	--	--	--	--	--	--	--	--	--	--	--	--	--	--	-	-	-
Unigene26184_All	584	--	--	--	--	--	--	--	--	--	--	--	--	--	--	--	--	--	--	-	-	-
Unigene26246_All	328	--	--	--	--	--	--	--	--	--	--	--	--	--	--	--	--	--	--	-	-	-
Unigene26254_All	365	--	--	--	--	--	--	--	--	--	--	--	--	--	--	--	--	--	--	-	-	-
Unigene26284_All	247	gi|1658455|gb|AAB18334.1|	117	4.00E-26	reverse transcriptase [Gossypium barbadense]	sp|P04323|POL3_DROME	70.9	2.00E-12	Retrovirus-related Pol polyprotein from transposon 17.6 OS=Drosophila melanogaster GN=pol PE=4 SV=1	YIL082w-a_2	64.3	5.00E-11	COG2801	Transposase and inactivated derivatives	--	--	--	--	--	GO:0006260//DNA replication;GO:0006325//chromatin organization	GO:0046914//transition metal ion binding;GO:0003676//nucleic acid binding;GO:0034061	GO:0044427//chromosomal part;GO:0043231//intracellular membrane-bounded organelle
Unigene26441_All	468	--	--	--	--	--	--	--	--	--	--	--	--	--	--	--	--	--	--	-	-	-
Unigene26481_All	374	gi|224083799|ref|XP_002307127.1|	58.5	2.00E-08	predicted protein [Populus trichocarpa] >gi|222856576|gb|EEE94123.1| predicted protein [Populus trichocarpa]	--	--	--	--	--	--	--	--	--	--	--	--	--	--	-	-	-
Unigene26564_All	361	gi|27463527|gb|AAO15846.1|	86.7	9.00E-17	resistance protein KR4 [Glycine max]	sp|Q7XBQ9|RGA2_SOLBU	52.8	7.00E-07	Disease resistance protein RGA2 OS=Solanum bulbocastanum GN=RGA2 PE=1 SV=1	--	--	--	--	--	--	--	--	--	--	-	GO:0005488//binding	-
Unigene26583_All	237	--	--	--	--	--	--	--	--	--	--	--	--	--	--	--	--	--	--	-	-	-
Unigene26607_All	419	--	--	--	--	--	--	--	--	--	--	--	--	--	--	--	--	--	--	-	-	-
Unigene26691_All	314	gi|224131142|ref|XP_002321011.1|	184	3.00E-46	multidrug resistance protein ABC transporter family [Populus trichocarpa] >gi|222861784|gb|EEE99326.1| multidrug resistance protein ABC transporter family [Populus trichocarpa]	sp|Q9LZJ5|AB14C_ARATH	174	2.00E-43	ABC transporter C family member 14 OS=Arabidopsis thaliana GN=ABCC14 PE=1 SV=1	YDR135c	99.4	1.00E-21	COG1132	ABC-type multidrug transport system, ATPase and permease components	K05666	6.00E-21	96.3	olu:OSTLU_35503	ATP-binding cassette, subfamily C (CFTR/MRP), member 2	GO:0009987//cellular process;GO:0015893//drug transport;GO:0051707//response to other organism;GO:0008152//metabolic process;GO:0006950//response to stress	GO:0017111//nucleoside-triphosphatase activity;GO:0016628//oxidoreductase activity, acting on the CH-CH group of donors, NAD or NADP as acceptor;GO:0051183//vitamin transporter activity;GO:0015405//P-P-bond-hydrolysis-driven transmembrane transporter activity;GO:0032559//adenyl ribonucleotide binding	GO:0031224//intrinsic to membrane;GO:0031090//organelle membrane;GO:0005773//vacuole
Unigene26815_All	1503	gi|254971801|gb|ACT98136.1|	69.7	1.00E-10	TNP1 [Glycine max]	--	--	--	--	--	--	--	--	--	--	--	--	--	--	-	-	-
Unigene27226_All	823	gi|21322711|emb|CAD22154.1|	224	1.00E-57	pherophorin-dz1 protein [Volvox carteri f. nagariensis]	sp|A3C5A7|GRP2_ORYSJ	206	2.00E-52	Glycine-rich cell wall structural protein 2 OS=Oryza sativa subsp. japonica GN=GRP0.9 PE=2 SV=1	XF0818	177	2.00E-44	COG2730	Endoglucanase	--	--	--	--	--	-	-	GO:0031410//cytoplasmic vesicle
Unigene27708_All	1012	gi|119935842|gb|ABM06009.1|	208	4.00E-88	At3g09410 [Arabidopsis thaliana]	--	--	--	--	--	--	--	--	--	--	--	--	--	--	-	-	GO:0043231//intracellular membrane-bounded organelle
Unigene27973_All	1365	gi|18394597|ref|NP_564050.1|	335	1.00E-90	transcription initiation factor TFIIH subunit H3 [Arabidopsis thaliana] >gi|92856638|gb|ABE77412.1| At1g18340 [Arabidopsis thaliana] >gi|332191584|gb|AEE29705.1| transcription initiation factor TFIIH subunit H3 [Arabidopsis thaliana]	sp|Q86IB5|TF2H3_DICDI	162	5.00E-39	General transcription factor IIH subunit 3 OS=Dictyostelium discoideum GN=gtf2h3 PE=3 SV=1	SPBC30B4.07c	119	2.00E-26	COG5242	RNA polymerase II transcription initiation/nucleotide excision repair factor TFIIH, subunit TFB4	K03143	5.00E-100	362	vvi:100253978	transcription initiation factor TFIIH subunit H3	GO:0006259//DNA metabolic process;GO:0006351//transcription, DNA-dependent	-	GO:0031410//cytoplasmic vesicle;GO:0000441//SSL2-core TFIIH complex
Unigene2815_All	665	gi|18422366|ref|NP_568628.1|	106	3.00E-22	uncharacterized protein [Arabidopsis thaliana] >gi|15450498|gb|AAK96542.1| AT5g02940/F9G14_250 [Arabidopsis thaliana] >gi|16974323|gb|AAL31146.1| AT5g02940/F9G14_250 [Arabidopsis thaliana] >gi|332007621|gb|AED95004.1| uncharacterized protein [Arabidopsis thaliana]	--	--	--	--	--	--	--	--	--	--	--	--	--	--	-	-	GO:0009536//plastid
Unigene28875_All	832	gi|156628062|gb|ABU88984.1|	268	8.00E-86	phospholipid/glycerol acyltransferase [Helianthus annuus]	--	--	--	--	--	--	--	--	--	K13506	2.00E-85	263	pop:POPTR_831337	glycerol-3-phosphate O-acyltransferase 3/4 [EC:2.3.1.15]	-	GO:0016747//transferase activity, transferring acyl groups other than amino-acyl groups	-
Unigene29152_All	239	--	--	--	--	--	--	--	--	--	--	--	--	--	--	--	--	--	--	-	-	-
Unigene30085_All	687	gi|40645459|dbj|BAD06575.1|	184	6.00E-69	LEDI-5c protein [Lithospermum erythrorhizon]	sp|Q8GYB8|OPR2_ARATH	178	1.00E-67	12-oxophytodienoate reductase 2 OS=Arabidopsis thaliana GN=OPR2 PE=2 SV=2	AGpA653	88.6	1.00E-31	COG1902	NADH:flavin oxidoreductases, Old Yellow Enzyme family	--	--	--	--	--	GO:0006950//response to stress;GO:0009694//jasmonic acid metabolic process	GO:0016628//oxidoreductase activity, acting on the CH-CH group of donors, NAD or NADP as acceptor;GO:0000166//nucleotide binding	-
Unigene30638_All	1454	gi|297596518|ref|NP_001042692.2|	293	4.00E-78	Os01g0268500 [Oryza sativa Japonica Group] >gi|56783732|dbj|BAD81144.1| alpha-glucosidase -like [Oryza sativa Japonica Group] >gi|56783753|dbj|BAD81165.1| alpha-glucosidase -like [Oryza sativa Japonica Group] >gi|255673100|dbj|BAF04606.2| Os01g0268500 [Oryza sativa Japonica Group]	sp|P32138|YIHQ_ECOLI	153	3.00E-36	Alpha-glucosidase yihQ OS=Escherichia coli (strain K12) GN=yihQ PE=3 SV=3	ZyihQ	154	4.00E-37	COG1501	Alpha-glucosidases, family 31 of glycosyl hydrolases	--	--	--	--	--	-	-	-
Unigene30654_All	386	gi|334187192|ref|NP_195277.5|	114	3.00E-25	DNA mismatch repair protein MLH3 [Arabidopsis thaliana] >gi|332661126|gb|AEE86526.1| DNA mismatch repair protein MLH3 [Arabidopsis thaliana]	sp|B8CX97|MUTL_HALOH	60.5	3.00E-09	DNA mismatch repair protein mutL OS=Halothermothrix orenii (strain H 168 / OCM 544 / DSM 9562) GN=mutL PE=3 SV=1	MA0522	56.6	1.00E-08	COG0323	DNA mismatch repair enzyme (predicted ATPase)	K08739	4.00E-39	156	vvi:100253902	DNA mismatch repair protein MLH3	-	-	-
Unigene31096_All	1062	gi|15234831|ref|NP_194799.1|	416	1.00E-115	pentatricopeptide repeat-containing protein [Arabidopsis thaliana] >gi|75208664|sp|Q9SUH6.1|PP341_ARATH RecName: Full=Pentatricopeptide repeat-containing protein At4g30700; AltName: Full=Protein DYW9 >gi|332660398|gb|AEE85798.1| pentatricopeptide repeat-containing protein [Arabidopsis thaliana]	sp|Q9SUH6|PP341_ARATH	416	2.00E-115	Pentatricopeptide repeat-containing protein At4g30700 OS=Arabidopsis thaliana GN=DYW9 PE=2 SV=1	--	--	--	--	--	K03798	2.00E-36	150	rcu:RCOM_0340700	cell division protease FtsH [EC:3.4.24.-]	-	-	-
Unigene31352_All	275	--	--	--	--	--	--	--	--	--	--	--	--	--	--	--	--	--	--	-	-	-
Unigene3152_All	278	--	--	--	--	--	--	--	--	--	--	--	--	--	--	--	--	--	--	-	-	-
Unigene31635_All	408	--	--	--	--	--	--	--	--	--	--	--	--	--	--	--	--	--	--	-	-	-
Unigene32043_All	478	--	--	--	--	--	--	--	--	--	--	--	--	--	--	--	--	--	--	-	-	-
Unigene32181_All	300	--	--	--	--	--	--	--	--	--	--	--	--	--	--	--	--	--	--	-	-	-
Unigene32511_All	304	--	--	--	--	--	--	--	--	--	--	--	--	--	--	--	--	--	--	-	-	-
Unigene32553_All	374	--	--	--	--	--	--	--	--	--	--	--	--	--	--	--	--	--	--	-	-	-
Unigene32910_All	743	--	--	--	--	--	--	--	--	--	--	--	--	--	--	--	--	--	--	-	-	-
Unigene34081_All	735	gi|89953343|gb|ABD83280.1|	56.6	3.00E-07	Fgenesh protein 21 [Beta vulgaris]	--	--	--	--	--	--	--	--	--	--	--	--	--	--	-	-	-
Unigene34192_All	208	--	--	--	--	--	--	--	--	--	--	--	--	--	--	--	--	--	--	-	-	-
Unigene34521_All	770	gi|77548353|gb|ABA91150.1|	89	6.00E-17	Hypoxia induced protein conserved region containing protein, expressed [Oryza sativa Japonica Group]	--	--	--	--	--	--	--	--	--	--	--	--	--	--	-	-	GO:0031224//intrinsic to membrane
Unigene35061_All	275	--	--	--	--	--	--	--	--	--	--	--	--	--	--	--	--	--	--	-	-	-
Unigene35779_All	256	--	--	--	--	--	--	--	--	--	--	--	--	--	--	--	--	--	--	-	-	-
Unigene36066_All	824	gi|148362072|gb|ABQ59612.1|	204	9.00E-52	LYK4 [Glycine max]	sp|O23006|LYM2_ARATH	56.2	3.00E-07	LysM domain-containing GPI-anchored protein 2 OS=Arabidopsis thaliana GN=At2g17120 PE=1 SV=1	--	--	--	--	--	K13429	4.00E-09	59.3	ppp:PHYPADRAFT_1279	chitin elicitor receptor kinase 1	-	GO:0004672//protein kinase activity	GO:0044464//cell part
Unigene36225_All	395	gi|227206234|dbj|BAH57172.1|	114	4.00E-25	AT5G09880 [Arabidopsis thaliana]	sp|Q5RC80|RBM39_PONAB	61.6	1.00E-09	RNA-binding protein 39 OS=Pongo abelii GN=RBM39 PE=2 SV=1	alr0741	50.4	8.00E-07	COG0724	RNA-binding proteins (RRM domain)	K13091	3.00E-29	124	vvi:100243992	RNA-binding protein 39	GO:0006396//RNA processing	GO:0003676//nucleic acid binding	GO:0043231//intracellular membrane-bounded organelle
Unigene36490_All	270	--	--	--	--	--	--	--	--	--	--	--	--	--	--	--	--	--	--	-	-	-
Unigene36510_All	235	--	--	--	--	--	--	--	--	--	--	--	--	--	--	--	--	--	--	-	-	-
Unigene36606_All	295	gi|66841323|dbj|BAD99219.1|	55.5	2.00E-07	polypeptide with a gag-like domain [Petunia x hybrida]	--	--	--	--	--	--	--	--	--	--	--	--	--	--	-	GO:0005488//binding	-
Unigene36607_All	297	--	--	--	--	--	--	--	--	--	--	--	--	--	--	--	--	--	--	-	-	-
Unigene36751_All	573	gi|8778999|gb|AAF79914.1|AC022472_23	48.5	1.00E-14	Contains a weak similarity to Rap8 (Rac-3-1) gene from Rhynchosciara americana gb|U69899 [Arabidopsis thaliana]	--	--	--	--	--	--	--	--	--	--	--	--	--	--	-	-	-
Unigene36790_All	423	gi|15226477|ref|NP_182223.1|	60.1	9.00E-09	ABC transporter B family member 4 [Arabidopsis thaliana] >gi|75318687|sp|O80725.1|AB4B_ARATH RecName: Full=ABC transporter B family member 4; Short=ABC transporter ABCB.4; Short=AtABCB4; AltName: Full=Multidrug resistance protein 4; AltName: Full=P-glycoprotein 4 >gi|330255691|gb|AEC10785.1| ABC transporter B family member 4 [Arabidopsis thaliana]	sp|O80725|AB4B_ARATH	60.1	4.00E-09	ABC transporter B family member 4 OS=Arabidopsis thaliana GN=ABCB4 PE=1 SV=1	--	--	--	--	--	--	--	--	--	--	GO:0009926//auxin polar transport;GO:0048588;GO:0009606//tropism;GO:0009734//auxin mediated signaling pathway	GO:0042626//ATPase activity, coupled to transmembrane movement of substances;GO:0000166//nucleotide binding	GO:0016020//membrane
Unigene3689_All	1813	gi|89953424|gb|ABD83300.1|	84.3	8.00E-21	Fgenesh protein 118 [Beta vulgaris]	--	--	--	--	--	--	--	--	--	--	--	--	--	--	-	-	-
Unigene36913_All	508	--	--	--	--	--	--	--	--	--	--	--	--	--	--	--	--	--	--	-	-	-
Unigene36937_All	1009	--	--	--	--	--	--	--	--	--	--	--	--	--	--	--	--	--	--	-	-	-
Unigene37009_All	218	--	--	--	--	--	--	--	--	--	--	--	--	--	--	--	--	--	--	-	-	-
Unigene37025_All	336	gi|42563995|ref|NP_187692.2|	55.5	2.00E-07	C3H4 type zinc finger protein [Arabidopsis thaliana] >gi|145651778|gb|ABP88114.1| At3g10810 [Arabidopsis thaliana] >gi|332641436|gb|AEE74957.1| C3H4 type zinc finger protein [Arabidopsis thaliana]	sp|Q8MP30|Y7791_DICDI	65.1	1.00E-10	Uncharacterized histidine-rich protein DDB_G0274557 OS=Dictyostelium discoideum GN=DDB_G0274557 PE=4 SV=1	PA1297	47.4	7.00E-06	COG1230	Co/Zn/Cd efflux system component	--	--	--	--	--	-	GO:0016817//hydrolase activity, acting on acid anhydrides;GO:0022857//transmembrane transporter activity	-
Unigene37153_All	213	--	--	--	--	--	--	--	--	--	--	--	--	--	--	--	--	--	--	-	-	-
Unigene37161_All	322	--	--	--	--	--	--	--	--	--	--	--	--	--	--	--	--	--	--	-	-	-
Unigene37223_All	419	--	--	--	--	--	--	--	--	--	--	--	--	--	--	--	--	--	--	-	-	-
Unigene37248_All	216	--	--	--	--	--	--	--	--	--	--	--	--	--	--	--	--	--	--	-	-	-
Unigene37304_All	293	--	--	--	--	--	--	--	--	--	--	--	--	--	--	--	--	--	--	-	-	-
Unigene37322_All	264	--	--	--	--	--	--	--	--	--	--	--	--	--	--	--	--	--	--	-	-	-
Unigene37336_All	374	--	--	--	--	--	--	--	--	--	--	--	--	--	--	--	--	--	--	-	-	-
Unigene37351_All	219	--	--	--	--	--	--	--	--	--	--	--	--	--	--	--	--	--	--	-	-	-
Unigene37375_All	258	--	--	--	--	--	--	--	--	--	--	--	--	--	--	--	--	--	--	-	-	-
Unigene37380_All	423	--	--	--	--	--	--	--	--	--	--	--	--	--	--	--	--	--	--	-	-	-
Unigene37384_All	206	--	--	--	--	--	--	--	--	--	--	--	--	--	--	--	--	--	--	-	-	-
Unigene37428_All	210	--	--	--	--	--	--	--	--	--	--	--	--	--	--	--	--	--	--	-	-	-
Unigene37429_All	266	--	--	--	--	--	--	--	--	--	--	--	--	--	--	--	--	--	--	-	-	-
Unigene37517_All	232	--	--	--	--	--	--	--	--	--	--	--	--	--	--	--	--	--	--	-	-	-
Unigene37520_All	321	gi|2244802|emb|CAB10225.1|	68.9	2.00E-11	retrovirus-related like polyprotein [Arabidopsis thaliana] >gi|7268152|emb|CAB78488.1| retrovirus-related like polyprotein [Arabidopsis thaliana]	--	--	--	--	--	--	--	--	--	--	--	--	--	--	-	-	-
Unigene37552_All	483	--	--	--	--	--	--	--	--	--	--	--	--	--	--	--	--	--	--	-	-	-
Unigene37690_All	251	--	--	--	--	--	--	--	--	--	--	--	--	--	--	--	--	--	--	-	-	-
Unigene37735_All	467	gi|297609517|ref|NP_001063234.2|	75.5	2.00E-13	Os09g0429400 [Oryza sativa Japonica Group] >gi|255678918|dbj|BAF25148.2| Os09g0429400 [Oryza sativa Japonica Group]	sp|O04660|GLR21_ARATH	72.4	1.00E-12	Glutamate receptor 2.1 OS=Arabidopsis thaliana GN=GLR2.1 PE=2 SV=2	--	--	--	--	--	K05387	2.00E-14	75.5	osa:4347123	glutamate receptor, ionotropic, other eukaryote	-	-	-
Unigene37752_All	283	--	--	--	--	--	--	--	--	--	--	--	--	--	--	--	--	--	--	-	-	-
Unigene37819_All	303	--	--	--	--	--	--	--	--	--	--	--	--	--	--	--	--	--	--	-	-	-
Unigene3786_All	868	gi|115466772|ref|NP_001056985.1|	141	1.00E-32	Os06g0182500 [Oryza sativa Japonica Group] >gi|55771369|dbj|BAD72536.1| LIM domain containing protein-like [Oryza sativa Japonica Group] >gi|113595025|dbj|BAF18899.1| Os06g0182500 [Oryza sativa Japonica Group]	sp|Q8W4F0|DAR1_ARATH	100	1.00E-20	Protein DA1-related 1 OS=Arabidopsis thaliana GN=DAR1 PE=2 SV=3	--	--	--	--	--	--	--	--	--	--	-	-	-
Unigene37967_All	292	--	--	--	--	--	--	--	--	--	--	--	--	--	--	--	--	--	--	-	-	-
Unigene38025_All	322	gi|226509527|ref|NP_001150550.1|	105	2.00E-22	LOC100284182 [Zea mays] >gi|226958587|ref|NP_001152931.1| 40S ribosomal protein S30 [Zea mays] >gi|195611292|gb|ACG27476.1| 40S ribosomal protein S30 [Zea mays] >gi|195618628|gb|ACG31144.1| 40S ribosomal protein S30 [Zea mays] >gi|195618890|gb|ACG31275.1| 40S ribosomal protein S30 [Zea mays] >gi|195640126|gb|ACG39531.1| 40S ribosomal protein S30 [Zea mays] >gi|195651375|gb|ACG45155.1| 40S ribosom…	sp|P49689|RS30_ARATH	102	8.00E-22	40S ribosomal protein S30 OS=Arabidopsis thaliana GN=RPS30A PE=1 SV=3	--	--	--	--	--	K02983	1.00E-23	105	cre:CHLREDRAFT_132716	small subunit ribosomal protein S30e	GO:0010467//gene expression	GO:0005198//structural molecule activity	GO:0015935//small ribosomal subunit;GO:0031981//nuclear lumen
Unigene38066_All	228	--	--	--	--	--	--	--	--	--	--	--	--	--	--	--	--	--	--	-	-	-
Unigene38115_All	308	--	--	--	--	--	--	--	--	--	--	--	--	--	--	--	--	--	--	-	-	-
Unigene38131_All	415	--	--	--	--	--	--	--	--	--	--	--	--	--	--	--	--	--	--	-	-	-
Unigene38135_All	264	gi|5080762|gb|AAD39272.1|AC007203_4	79	2.00E-14	Similar to retrotransposon polyprotein [Arabidopsis thaliana]	--	--	--	--	--	--	--	--	--	--	--	--	--	--	GO:0009987//cellular process;GO:0044238//primary metabolic process;GO:0043170	GO:0003676//nucleic acid binding	GO:0043229//intracellular organelle
Unigene38294_All	350	--	--	--	--	--	--	--	--	--	--	--	--	--	--	--	--	--	--	-	-	-
Unigene38313_All	284	--	--	--	--	--	--	--	--	--	--	--	--	--	--	--	--	--	--	-	-	-
Unigene38315_All	254	--	--	--	--	--	--	--	--	--	--	--	--	--	--	--	--	--	--	-	-	-
Unigene38358_All	349	--	--	--	--	--	--	--	--	--	--	--	--	--	--	--	--	--	--	-	-	-
Unigene38449_All	696	--	--	--	--	--	--	--	--	--	--	--	--	--	--	--	--	--	--	-	-	-
Unigene38484_All	340	--	--	--	--	--	--	--	--	--	--	--	--	--	--	--	--	--	--	-	-	-
Unigene38604_All	214	--	--	--	--	--	--	--	--	--	--	--	--	--	--	--	--	--	--	-	-	-
Unigene38631_All	368	--	--	--	--	--	--	--	--	--	--	--	--	--	--	--	--	--	--	-	-	-
Unigene38648_All	390	gi|42567005|ref|NP_193855.2|	119	1.00E-26	cysteine-rich receptor-like protein kinase 27 [Arabidopsis thaliana] >gi|152013448|sp|O49564.2|CRK27_ARATH RecName: Full=Cysteine-rich receptor-like protein kinase 27; Short=Cysteine-rich RLK27; Flags: Precursor >gi|332659030|gb|AEE84430.1| cysteine-rich receptor-like protein kinase 27 [Arabidopsis thaliana]	sp|O49564|CRK27_ARATH	119	6.00E-27	Cysteine-rich receptor-like protein kinase 27 OS=Arabidopsis thaliana GN=CRK27 PE=2 SV=2	--	--	--	--	--	K00924	5.00E-15	77	ath:AT1G24650	[EC:2.7.1.-]	-	GO:0004672//protein kinase activity	-
Unigene38712_All	484	gi|11131946|sp|Q9ZNY3.1|CALR_EUGGR	186	8.00E-47	RecName: Full=Calreticulin; Flags: Precursor >gi|3970687|emb|CAA70945.1| calreticulin precursor [Euglena gracilis]	sp|P18418|CALR_RAT	213	3.00E-55	Calreticulin OS=Rattus norvegicus GN=Calr PE=1 SV=1	--	--	--	--	--	K08057	8.00E-44	173	cre:CHLREDRAFT_78954	calreticulin	GO:0042742//defense response to bacterium;GO:0033554//cellular response to stress	GO:0046872//metal ion binding;GO:0005515//protein binding	GO:0031410//cytoplasmic vesicle;GO:0005783//endoplasmic reticulum
Unigene38841_All	284	--	--	--	--	--	--	--	--	--	--	--	--	--	--	--	--	--	--	-	-	-
Unigene39018_All	219	--	--	--	--	--	--	--	--	--	--	--	--	--	--	--	--	--	--	-	-	-
Unigene39027_All	375	gi|298707875|emb|CBJ30272.1|	62.8	1.00E-09	GPA1, alpha subunit of a heterotrimeric G protein [Ectocarpus siliculosus]	sp|P16894|GPA1_DICDI	63.2	5.00E-10	Guanine nucleotide-binding protein alpha-1 subunit OS=Dictyostelium discoideum GN=gpaA PE=2 SV=1	--	--	--	--	--	--	--	--	--	--	GO:0007166//cell surface receptor linked signal transduction	GO:0032561//guanyl ribonucleotide binding;GO:0060089//molecular transducer activity	-
Unigene39193_All	358	--	--	--	--	--	--	--	--	--	--	--	--	--	--	--	--	--	--	-	-	-
Unigene39210_All	454	gi|297804498|ref|XP_002870133.1|	139	9.00E-33	exostosin family protein [Arabidopsis lyrata subsp. lyrata] >gi|297315969|gb|EFH46392.1| exostosin family protein [Arabidopsis lyrata subsp. lyrata]	sp|Q9SSE8|GLYT1_ARATH	105	1.00E-22	Probable glycosyltransferase At3g07620 OS=Arabidopsis thaliana GN=At3g07620 PE=3 SV=1	--	--	--	--	--	--	--	--	--	--	-	GO:0008375//acetylglucosaminyltransferase activity	GO:0043231//intracellular membrane-bounded organelle
Unigene39384_All	809	--	--	--	--	--	--	--	--	--	--	--	--	--	--	--	--	--	--	-	-	-
Unigene39387_All	216	--	--	--	--	--	--	--	--	--	--	--	--	--	--	--	--	--	--	-	-	-
Unigene39425_All	226	--	--	--	--	--	--	--	--	--	--	--	--	--	--	--	--	--	--	-	-	-
Unigene39436_All	360	--	--	--	--	--	--	--	--	--	--	--	--	--	--	--	--	--	--	-	-	-
Unigene39475_All	568	--	--	--	--	--	--	--	--	--	--	--	--	--	--	--	--	--	--	-	-	-
Unigene39589_All	204	--	--	--	--	--	--	--	--	--	--	--	--	--	--	--	--	--	--	-	-	-
Unigene39608_All	331	--	--	--	--	--	--	--	--	--	--	--	--	--	--	--	--	--	--	-	-	-
Unigene39630_All	341	--	--	--	--	--	--	--	--	--	--	--	--	--	--	--	--	--	--	-	-	-
Unigene39661_All	245	--	--	--	--	--	--	--	--	--	--	--	--	--	--	--	--	--	--	-	-	-
Unigene39722_All	297	--	--	--	--	--	--	--	--	--	--	--	--	--	--	--	--	--	--	-	-	-
Unigene39739_All	311	--	--	--	--	--	--	--	--	--	--	--	--	--	--	--	--	--	--	-	-	-
Unigene39873_All	482	gi|110289306|gb|AAP54387.2|	68.6	3.00E-11	hAT family dimerisation domain containing protein [Oryza sativa Japonica Group]	--	--	--	--	--	--	--	--	--	--	--	--	--	--	GO:0044238//primary metabolic process;GO:0044237//cellular metabolic process	GO:0016772//transferase activity, transferring phosphorus-containing groups;GO:0005488//binding	GO:0043231//intracellular membrane-bounded organelle
Unigene39961_All	514	gi|297822715|ref|XP_002879240.1|	173	1.00E-42	ATPDR3/PDR3 [Arabidopsis lyrata subsp. lyrata] >gi|297325079|gb|EFH55499.1| ATPDR3/PDR3 [Arabidopsis lyrata subsp. lyrata]	sp|Q7PC88|AB31G_ARATH	172	1.00E-42	ABC transporter G family member 31 OS=Arabidopsis thaliana GN=ABCG31 PE=2 SV=1	--	--	--	--	--	--	--	--	--	--	-	-	-
Unigene39965_All	296	--	--	--	--	--	--	--	--	--	--	--	--	--	--	--	--	--	--	-	-	-
Unigene39967_All	339	--	--	--	--	--	--	--	--	--	--	--	--	--	--	--	--	--	--	-	-	-
Unigene40155_All	1193	gi|226531328|ref|NP_001149177.1|	344	2.00E-93	ADP-ribosylation factor [Zea mays] >gi|195625268|gb|ACG34464.1| ADP-ribosylation factor [Zea mays] >gi|195641198|gb|ACG40067.1| ADP-ribosylation factor [Zea mays]	sp|Q9ZPX1|ARF5_ARATH	344	8.00E-94	Probable ADP-ribosylation factor At2g18390 OS=Arabidopsis thaliana GN=At2g18390 PE=2 SV=1	YBR164c	170	4.00E-42	COG1100	GTPase SAR1 and related small G proteins	K07943	2.00E-96	350	pop:POPTR_832385	ADP-ribosylation factor-like 2	-	-	-
Unigene40236_All	579	gi|20856587|gb|AAM26674.1|	167	1.00E-40	At1g78800/F9K20_16 [Arabidopsis thaliana] >gi|23308431|gb|AAN18185.1| At1g78800/F9K20_16 [Arabidopsis thaliana]	sp|O94738|ALG2_RHIPU	104	4.00E-22	Alpha-1,3-mannosyltransferase ALG2 OS=Rhizomucor pusillus GN=ALG2 PE=1 SV=1	SPBC32H8.14	97.1	2.00E-20	COG0438	Glycosyltransferase	K03843	1.00E-42	169	vvi:100248737	alpha-1,3/alpha-1,6-mannosyltransferase [EC:2.4.1.132 2.4.1.-]	-	-	-
Unigene40446_All	497	gi|87162824|gb|ABD28619.1|	52.4	2.00E-12	Endonuclease/exonuclease/phosphatase [Medicago truncatula]	--	--	--	--	--	--	--	--	--	--	--	--	--	--	-	-	-
Unigene40469_All	624	gi|226499840|ref|NP_001149918.1|	59.3	4.00E-08	proteasome subunit alpha type 5 [Zea mays] >gi|195635461|gb|ACG37199.1| proteasome subunit alpha type 5 [Zea mays]	sp|Q9LSU1|PSA5_ORYSJ	59.3	2.00E-08	Proteasome subunit alpha type-5 OS=Oryza sativa subsp. japonica GN=PAE1 PE=2 SV=1	--	--	--	--	--	K02729	3.00E-09	59.3	zma:100283546	20S proteasome subunit alpha 5 [EC:3.4.25.1]	GO:0019941//modification-dependent protein catabolic process;GO:0010038//response to metal ion	GO:0004175//endopeptidase activity	GO:0005840//ribosome;GO:0005839//proteasome core complex;GO:0043231//intracellular membrane-bounded organelle;GO:0016020//membrane
Unigene40915_All	1056	gi|186523296|ref|NP_001119234.1|	121	3.00E-46	hydrolase, alpha/beta fold family protein [Arabidopsis thaliana] >gi|332004866|gb|AED92249.1| hydrolase, alpha/beta fold family protein [Arabidopsis thaliana]	--	--	--	--	--	--	--	--	--	--	--	--	--	--	-	GO:0004091//carboxylesterase activity	-
Unigene41492_All	1275	gi|1345502|emb|CAA40555.1|	239	2.00E-78	TNP2 [Antirrhinum majus]	--	--	--	--	--	--	--	--	--	--	--	--	--	--	-	-	-
Unigene42011_All	659	--	--	--	--	--	--	--	--	--	--	--	--	--	--	--	--	--	--	-	-	-
Unigene42063_All	425	--	--	--	--	--	--	--	--	--	--	--	--	--	--	--	--	--	--	-	-	-
Unigene42361_All	879	gi|209967449|gb|ACJ02353.1|	278	9.00E-74	60S ribosomal protein L27A [Vernicia fordii]	sp|P49637|R27A3_ARATH	259	2.00E-68	60S ribosomal protein L27a-3 OS=Arabidopsis thaliana GN=RPL27AC PE=2 SV=2	YGL103w	190	3.00E-48	COG0200	Ribosomal protein L15	K02900	4.00E-75	278	pop:POPTR_726227	large subunit ribosomal protein L27Ae	GO:0010467//gene expression	GO:0005198//structural molecule activity	GO:0030529//ribonucleoprotein complex
Unigene42444_All	735	--	--	--	--	--	--	--	--	--	--	--	--	--	--	--	--	--	--	-	-	-
Unigene42913_All	358	gi|37787343|gb|AAP50511.1|	171	2.00E-42	geranylgeranyltransferase type I beta subunit [Catharanthus roseus]	sp|P53610|PGTB1_RAT	85.9	7.00E-17	Geranylgeranyl transferase type-1 subunit beta OS=Rattus norvegicus GN=Pggt1b PE=1 SV=1	SPAC2E1P5.04c	73.2	1.00E-13	COG5029	Prenyltransferase, beta subunit	K11713	8.00E-47	182	vvi:100241042	geranylgeranyl transferase type-1 subunit beta [EC:2.5.1.59]	GO:0018342//protein prenylation;GO:0009738//abscisic acid mediated signaling pathway;GO:0006950//response to stress	GO:0004661//protein geranylgeranyltransferase activity;GO:0046983//protein dimerization activity	GO:0043234//protein complex
Unigene4296_All	212	--	--	--	--	--	--	--	--	--	--	--	--	--	--	--	--	--	--	-	-	-
Unigene43281_All	761	gi|297818318|ref|XP_002877042.1|	177	2.00E-43	zinc finger family protein [Arabidopsis lyrata subsp. lyrata] >gi|297322880|gb|EFH53301.1| zinc finger family protein [Arabidopsis lyrata subsp. lyrata]	sp|Q8IYW5|RN168_HUMAN	69.3	3.00E-11	E3 ubiquitin-protein ligase RNF168 OS=Homo sapiens GN=RNF168 PE=1 SV=1	--	--	--	--	--	--	--	--	--	--	-	GO:0046914//transition metal ion binding	-
Unigene4354_All	679	--	--	--	--	--	--	--	--	--	--	--	--	--	--	--	--	--	--	-	-	-
Unigene44161_All	384	gi|15232835|ref|NP_186848.1|	65.1	3.00E-10	ACT domain-containing protein 6 [Arabidopsis thaliana] >gi|22138102|gb|AAM93431.1| ACR6 [Arabidopsis thaliana] >gi|332640226|gb|AEE73747.1| ACT domain-containing protein 6 [Arabidopsis thaliana]	--	--	--	--	--	--	--	--	--	--	--	--	--	--	-	GO:0031406//carboxylic acid binding	-
Unigene44495_All	732	gi|297812101|ref|XP_002873934.1|	90.5	1.00E-33	carbohydrate kinase family [Arabidopsis lyrata subsp. lyrata] >gi|297319771|gb|EFH50193.1| carbohydrate kinase family [Arabidopsis lyrata subsp. lyrata]	sp|Q8IW45|CARKD_HUMAN	54.3	1.00E-10	Carbohydrate kinase domain-containing protein OS=Homo sapiens GN=CARKD PE=1 SV=1	--	--	--	--	--	--	--	--	--	--	-	GO:0016772//transferase activity, transferring phosphorus-containing groups	GO:0009536//plastid
Unigene44998_All	755	gi|156138787|dbj|BAF75885.1|	164	9.00E-40	glucosyltransferase [Dianthus caryophyllus]	sp|Q9FIA0|U76C2_ARATH	105	4.00E-22	UDP-glycosyltransferase 76C2 OS=Arabidopsis thaliana GN=UGT76C2 PE=1 SV=1	--	--	--	--	--	K13493	6.00E-23	105	ath:AT5G05860	cytokinin-N-glucosyltransferase [EC:2.4.1.-]	-	GO:0035251//UDP-glucosyltransferase activity	-
Unigene45396_All	459	--	--	--	--	--	--	--	--	--	--	--	--	--	--	--	--	--	--	-	-	-
Unigene45564_All	584	gi|87240999|gb|ABD32857.1|	80.1	7.00E-20	hypothetical protein MtrDRAFT_AC149038g20v2 [Medicago truncatula]	--	--	--	--	--	--	--	--	--	--	--	--	--	--	-	-	-
Unigene45800_All	1492	gi|38325813|gb|AAR17079.1|	794	0	heat shock protein 70-2 [Nicotiana tabacum]	sp|Q01877|HSP71_PUCGR	813	0	Heat shock protein HSS1 OS=Puccinia graminis GN=HSS1 PE=3 SV=1	SPAC13G7.02c	803	0	COG0443	Molecular chaperone	K03283	0	792	rcu:RCOM_1442280	heat shock 70kDa protein 1/8	GO:0008152//metabolic process;GO:0050896//response to stimulus	GO:0016628//oxidoreductase activity, acting on the CH-CH group of donors, NAD or NADP as acceptor;GO:0032559//adenyl ribonucleotide binding	-
Unigene46046_All	282	--	--	--	--	--	--	--	--	--	--	--	--	--	--	--	--	--	--	-	-	-
Unigene46454_All	718	--	--	--	--	--	--	--	--	--	--	--	--	--	--	--	--	--	--	-	-	-
Unigene46543_All	207	gi|334185956|ref|NP_190936.2|	50.4	7.00E-06	Acyl-CoA N-acyltransferase with RING/FYVE/PHD-type zinc finger domain-containing protein [Arabidopsis thaliana] >gi|332645606|gb|AEE79127.1| Acyl-CoA N-acyltransferase with RING/FYVE/PHD-type zinc finger domain-containing protein [Arabidopsis thaliana]	--	--	--	--	--	--	--	--	--	--	--	--	--	--	GO:0006351//transcription, DNA-dependent	GO:0005488//binding	GO:0043231//intracellular membrane-bounded organelle
Unigene46888_All	360	--	--	--	--	--	--	--	--	--	--	--	--	--	--	--	--	--	--	-	-	-
Unigene47187_All	988	--	--	--	--	--	--	--	--	--	--	--	--	--	--	--	--	--	--	-	-	-
Unigene48640_All	238	--	--	--	--	--	--	--	--	--	--	--	--	--	--	--	--	--	--	-	-	-
Unigene487_All	567	--	--	--	--	--	--	--	--	--	--	--	--	--	--	--	--	--	--	-	-	-
Unigene48856_All	312	--	--	--	--	--	--	--	--	--	--	--	--	--	--	--	--	--	--	-	-	-
Unigene48858_All	465	--	--	--	--	--	--	--	--	--	--	--	--	--	--	--	--	--	--	-	-	-
Unigene488_All	431	--	--	--	--	--	--	--	--	--	--	--	--	--	--	--	--	--	--	-	-	-
Unigene49087_All	670	--	--	--	--	--	--	--	--	--	--	--	--	--	--	--	--	--	--	-	-	-
Unigene49448_All	370	--	--	--	--	--	--	--	--	--	--	--	--	--	--	--	--	--	--	-	-	-
Unigene49672_All	491	--	--	--	--	--	--	--	--	--	--	--	--	--	--	--	--	--	--	-	-	-
Unigene49855_All	244	--	--	--	--	--	--	--	--	--	--	--	--	--	--	--	--	--	--	-	-	-
Unigene49945_All	265	--	--	--	--	--	--	--	--	--	--	--	--	--	--	--	--	--	--	-	-	-
Unigene49983_All	206	--	--	--	--	--	--	--	--	--	--	--	--	--	--	--	--	--	--	-	-	-
Unigene50021_All	286	--	--	--	--	--	--	--	--	--	--	--	--	--	--	--	--	--	--	-	-	-
Unigene50025_All	201	--	--	--	--	--	--	--	--	--	--	--	--	--	--	--	--	--	--	-	-	-
Unigene50048_All	410	--	--	--	--	--	--	--	--	--	--	--	--	--	--	--	--	--	--	-	-	-
Unigene50066_All	284	gi|207367152|dbj|BAG72096.1|	63.9	6.00E-23	Gag-protease-integrase-RT-RNaseH polyprotein [Glycine max]	--	--	--	--	--	--	--	--	--	--	--	--	--	--	-	-	-
Unigene50073_All	1002	--	--	--	--	--	--	--	--	--	--	--	--	--	--	--	--	--	--	-	-	-
Unigene50279_All	402	--	--	--	--	--	--	--	--	--	--	--	--	--	--	--	--	--	--	-	-	-
Unigene50285_All	233	--	--	--	--	--	--	--	--	--	--	--	--	--	--	--	--	--	--	-	-	-
Unigene50317_All	269	--	--	--	--	--	--	--	--	--	--	--	--	--	--	--	--	--	--	-	-	-
Unigene50320_All	683	gi|15219801|ref|NP_176271.1|	66.2	7.00E-11	RNA-directed DNA polymerase (reverse transcriptase)-related protein [Arabidopsis thaliana] >gi|332195602|gb|AEE33723.1| RNA-directed DNA polymerase (reverse transcriptase)-related protein [Arabidopsis thaliana]	--	--	--	--	--	--	--	--	--	--	--	--	--	--	-	-	-
Unigene50426_All	219	--	--	--	--	--	--	--	--	--	--	--	--	--	--	--	--	--	--	-	-	-
Unigene50558_All	291	gi|224081517|ref|XP_002306442.1|	55.1	3.00E-07	predicted protein [Populus trichocarpa] >gi|222855891|gb|EEE93438.1| predicted protein [Populus trichocarpa]	--	--	--	--	--	--	--	--	--	--	--	--	--	--	-	-	-
Unigene50567_All	435	gi|83853814|gb|ABC47847.1|	126	7.00E-29	N-hydroxycinnamoyl/benzoyltransferase 5 [Glycine max]	sp|Q9SND9|Y3028_ARATH	62.4	9.00E-10	Uncharacterized acetyltransferase At3g50280 OS=Arabidopsis thaliana GN=At3g50280 PE=1 SV=1	--	--	--	--	--	--	--	--	--	--	-	-	-
Unigene50588_All	321	--	--	--	--	--	--	--	--	--	--	--	--	--	--	--	--	--	--	-	-	-
Unigene50617_All	209	--	--	--	--	--	--	--	--	--	--	--	--	--	--	--	--	--	--	-	-	-
Unigene50991_All	230	gi|15239155|ref|NP_196734.1|	83.6	7.00E-16	Core-2/I-branching beta-1,6-N-acetylglucosaminyltransferase family protein [Arabidopsis thaliana] >gi|31711872|gb|AAP68292.1| At5g11730 [Arabidopsis thaliana] >gi|332004332|gb|AED91715.1| Core-2/I-branching beta-1,6-N-acetylglucosaminyltransferase family protein [Arabidopsis thaliana]	--	--	--	--	--	--	--	--	--	--	--	--	--	--	-	-	-
Unigene51009_All	212	--	--	--	--	--	--	--	--	--	--	--	--	--	--	--	--	--	--	-	-	-
Unigene51033_All	231	--	--	--	--	--	--	--	--	--	--	--	--	--	--	--	--	--	--	-	-	-
Unigene51101_All	296	--	--	--	--	--	--	--	--	--	--	--	--	--	--	--	--	--	--	-	-	-
Unigene51119_All	285	--	--	--	--	--	--	--	--	--	--	--	--	--	--	--	--	--	--	-	-	-
Unigene51121_All	204	--	--	--	--	--	--	--	--	--	--	--	--	--	--	--	--	--	--	-	-	-
Unigene51208_All	202	--	--	--	--	--	--	--	--	--	--	--	--	--	--	--	--	--	--	-	-	-
Unigene51210_All	407	--	--	--	--	--	--	--	--	--	--	--	--	--	--	--	--	--	--	-	-	-
Unigene51253_All	233	--	--	--	--	--	--	--	--	--	--	--	--	--	--	--	--	--	--	-	-	-
Unigene51278_All	301	gi|113205198|gb|ABI34293.1|	121	3.00E-27	Integrase core domain containing protein [Solanum demissum]	sp|P04146|COPIA_DROME	68.9	9.00E-12	Copia protein OS=Drosophila melanogaster GN=GIP PE=1 SV=3	--	--	--	--	--	--	--	--	--	--	-	-	-
Unigene5138_All	470	--	--	--	--	--	--	--	--	--	--	--	--	--	--	--	--	--	--	-	-	-
Unigene51416_All	479	--	--	--	--	--	--	--	--	--	--	--	--	--	--	--	--	--	--	-	-	-
Unigene51468_All	201	gi|124359710|gb|ABN06064.1|	105	2.00E-22	RNA-directed DNA polymerase (Reverse transcriptase); Chromo; Zinc finger, CCHC-type; Peptidase aspartic, active site; Polynucleotidyl transferase, Ribonuclease H fold [Medicago truncatula]	sp|Q9UR07|RTF23_SCHPO	48.9	1.00E-05	Retrotransposable element Tf2 155 kDa protein type 3 OS=Schizosaccharomyces pombe (strain ATCC 38366 / 972) GN=Tf2-11 PE=4 SV=1	SPAC9.04	48.9	2.00E-06	COG2801	Transposase and inactivated derivatives	--	--	--	--	--	GO:0006952//defense response;GO:0012501//programmed cell death;GO:0006260//DNA replication;GO:0019538//protein metabolic process;GO:0006325//chromatin organization	GO:0003676//nucleic acid binding;GO:0004175//endopeptidase activity;GO:0004872//receptor activity;GO:0034061;GO:0032559//adenyl ribonucleotide binding	GO:0043231//intracellular membrane-bounded organelle;GO:0044427//chromosomal part;GO:0044425//membrane part
Unigene51660_All	335	--	--	--	--	--	--	--	--	--	--	--	--	--	--	--	--	--	--	-	-	-
Unigene51764_All	244	--	--	--	--	--	--	--	--	--	--	--	--	--	--	--	--	--	--	-	-	-
Unigene51940_All	390	--	--	--	--	--	--	--	--	--	--	--	--	--	--	--	--	--	--	-	-	-
Unigene52002_All	321	--	--	--	--	--	--	--	--	--	--	--	--	--	--	--	--	--	--	-	-	-
Unigene52081_All	249	--	--	--	--	--	--	--	--	--	--	--	--	--	--	--	--	--	--	-	-	-
Unigene52127_All	310	--	--	--	--	--	--	--	--	--	--	--	--	--	--	--	--	--	--	-	-	-
Unigene52140_All	335	--	--	--	--	--	--	--	--	--	--	--	--	--	--	--	--	--	--	-	-	-
Unigene52141_All	207	--	--	--	--	--	--	--	--	--	--	--	--	--	--	--	--	--	--	-	-	-
Unigene52161_All	291	gi|66841325|dbj|BAD99221.1|	132	1.00E-30	polypepetide with reverse transcriptase and RNaseH domains [Petunia x hybrida]	sp|P04146|COPIA_DROME	85.5	1.00E-16	Copia protein OS=Drosophila melanogaster GN=GIP PE=1 SV=3	--	--	--	--	--	K05356	8.00E-15	75.9	sbi:SORBI_0011s005450	solanesyl diphosphate synthase [EC:2.5.1.11]	GO:0006259//DNA metabolic process	GO:0046914//transition metal ion binding;GO:0003676//nucleic acid binding;GO:0034061	-
Unigene52173_All	432	--	--	--	--	--	--	--	--	--	--	--	--	--	--	--	--	--	--	-	-	-
Unigene52225_All	237	--	--	--	--	--	--	--	--	--	--	--	--	--	--	--	--	--	--	-	-	-
Unigene52281_All	969	gi|297738635|emb|CBI27880.3|	56.2	7.00E-07	unnamed protein product [Vitis vinifera]	--	--	--	--	--	--	--	--	--	K00627	2.00E-06	51.2	vvi:100249200	pyruvate dehydrogenase E2 component (dihydrolipoamide acetyltransferase) [EC:2.3.1.12]	-	-	-
Unigene52351_All	703	gi|18402553|ref|NP_565714.1|	143	2.00E-33	uncharacterized protein [Arabidopsis thaliana] >gi|20197329|gb|AAC63841.2| expressed protein [Arabidopsis thaliana] >gi|98960999|gb|ABF58983.1| At2g31090 [Arabidopsis thaliana] >gi|330253398|gb|AEC08492.1| uncharacterized protein [Arabidopsis thaliana]	--	--	--	--	--	--	--	--	--	--	--	--	--	--	-	-	GO:0031410//cytoplasmic vesicle
Unigene52516_All	350	--	--	--	--	--	--	--	--	--	--	--	--	--	--	--	--	--	--	-	-	-
Unigene52665_All	322	--	--	--	--	--	--	--	--	--	--	--	--	--	--	--	--	--	--	-	-	-
Unigene52686_All	288	--	--	--	--	--	--	--	--	--	--	--	--	--	--	--	--	--	--	-	-	-
Unigene52706_All	590	gi|304325347|gb|ADM25060.1|	95.9	3.00E-19	Rp1-like protein [Triticum aestivum]	sp|Q7XBQ9|RGA2_SOLBU	82.4	2.00E-15	Disease resistance protein RGA2 OS=Solanum bulbocastanum GN=RGA2 PE=1 SV=1	alr0124_1	62.8	4.00E-10	COG4886	Leucine-rich repeat (LRR) protein	K13457	2.00E-10	63.2	zma:606485	disease resistance protein RPM1	-	GO:0005488//binding	-
Unigene52742_All	520	gi|68685651|gb|AAY99341.1|	64.3	7.00E-10	unknown [Silene latifolia]	--	--	--	--	--	--	--	--	--	--	--	--	--	--	-	-	-
Unigene52774_All	245	--	--	--	--	--	--	--	--	--	--	--	--	--	--	--	--	--	--	-	-	-
Unigene52843_All	322	--	--	--	--	--	--	--	--	--	--	--	--	--	--	--	--	--	--	-	-	-
Unigene52846_All	395	--	--	--	--	--	--	--	--	--	--	--	--	--	--	--	--	--	--	-	-	-
Unigene52938_All	245	--	--	--	--	--	--	--	--	--	--	--	--	--	--	--	--	--	--	-	-	-
Unigene52947_All	312	--	--	--	--	--	--	--	--	--	--	--	--	--	--	--	--	--	--	-	-	-
Unigene52978_All	220	--	--	--	--	--	--	--	--	--	--	--	--	--	--	--	--	--	--	-	-	-
Unigene53035_All	503	--	--	--	--	--	--	--	--	--	--	--	--	--	--	--	--	--	--	-	-	-
Unigene53046_All	556	gi|3319372|gb|AAC28221.1|	110	1.00E-23	similar to reverse transcriptases (PFam: rvt.hmm, score: 60.13) [Arabidopsis thaliana]	sp|P93295|M310_ARATH	85.5	2.00E-16	Uncharacterized mitochondrial protein AtMg00310 OS=Arabidopsis thaliana GN=AtMg00310 PE=4 SV=1	--	--	--	--	--	K13148	7.00E-16	80.9	vvi:100261060	integrator complex subunit 11 [EC:3.1.27.-]	-	-	-
Unigene53212_All	251	--	--	--	--	--	--	--	--	--	--	--	--	--	--	--	--	--	--	-	-	-
Unigene53221_All	523	--	--	--	--	--	--	--	--	--	--	--	--	--	--	--	--	--	--	-	-	-
Unigene53237_All	256	--	--	--	--	--	--	--	--	--	--	--	--	--	--	--	--	--	--	-	-	-
Unigene53263_All	389	--	--	--	--	--	--	--	--	--	--	--	--	--	--	--	--	--	--	-	-	-
Unigene53301_All	299	--	--	--	--	--	--	--	--	--	--	--	--	--	--	--	--	--	--	-	-	-
Unigene53330_All	338	--	--	--	--	--	--	--	--	--	--	--	--	--	--	--	--	--	--	-	-	-
Unigene5345_All	469	gi|67626681|gb|AAY78545.1|	61.2	5.00E-09	Aux/IAA5 [Mirabilis jalapa]	sp|P13088|AUX22_SOYBN	57.8	3.00E-08	Auxin-induced protein AUX22 OS=Glycine max GN=AUX22 PE=2 SV=1	--	--	--	--	--	--	--	--	--	--	-	-	-
Unigene53560_All	1545	gi|15238190|ref|NP_196615.1|	322	7.00E-87	concanavalin A-like lectin kinase-like protein [Arabidopsis thaliana] >gi|75335609|sp|Q9LXA5.1|LRK91_ARATH RecName: Full=L-type lectin-domain containing receptor kinase IX.1; Short=LecRK-IX.1; Flags: Precursor >gi|7671450|emb|CAB89390.1| lectin-like protein kinase-like [Arabidopsis thaliana] >gi|91806848|gb|ABE66151.1| lectin protein kinase [Arabidopsis thaliana] >gi|332004177|gb|AED91560.1| conc…	sp|Q9LXA5|LRK91_ARATH	322	4.00E-87	L-type lectin-domain containing receptor kinase IX.1 OS=Arabidopsis thaliana GN=LECRK91 PE=2 SV=1	YAR019c	103	8.00E-22	COG0515	Serine/threonine protein kinase	K00924	2.00E-54	211	ath:AT1G14370	[EC:2.7.1.-]	-	-	-
Unigene53593_All	417	--	--	--	--	--	--	--	--	--	--	--	--	--	--	--	--	--	--	-	-	-
Unigene53709_All	752	--	--	--	--	--	--	--	--	--	--	--	--	--	--	--	--	--	--	-	-	-
Unigene53775_All	562	--	--	--	--	--	--	--	--	--	--	--	--	--	--	--	--	--	--	-	-	-
Unigene53804_All	311	--	--	--	--	--	--	--	--	--	--	--	--	--	--	--	--	--	--	-	-	-
Unigene53881_All	951	gi|297809613|ref|XP_002872690.1|	181	2.00E-44	EMB2369 [Arabidopsis lyrata subsp. lyrata] >gi|297318527|gb|EFH48949.1| EMB2369 [Arabidopsis lyrata subsp. lyrata]	sp|Q72UY6|SYL_LEPIC	113	2.00E-24	Leucyl-tRNA synthetase OS=Leptospira interrogans serogroup Icterohaemorrhagiae serovar copenhageni GN=leuS PE=3 SV=1	BS_leuS	100	3.00E-21	COG0495	Leucyl-tRNA synthetase	K01869	5.00E-53	205	rcu:RCOM_0903620	leucyl-tRNA synthetase [EC:6.1.1.4]	-	-	-
Unigene54354_All	786	--	--	--	--	sp|Q54KT2|Y8896_DICDI	53.1	2.00E-06	Putative uncharacterized protein DDB_G0287191 OS=Dictyostelium discoideum GN=DDB_G0287191 PE=4 SV=1	--	--	--	--	--	--	--	--	--	--	-	-	-
Unigene54845_All	814	--	--	--	--	--	--	--	--	--	--	--	--	--	--	--	--	--	--	-	-	-
Unigene55492_All	644	gi|224101913|ref|XP_002312473.1|	178	4.00E-44	trans-caffeoyl-coa 3-o-methyltransferase-like protein [Populus trichocarpa] >gi|183585171|gb|ACC63877.1| trans-caffeoyl-CoA 3-O-methyltransferase [Populus trichocarpa] >gi|222852293|gb|EEE89840.1| trans-caffeoyl-coa 3-o-methyltransferase-like protein [Populus trichocarpa]	sp|P93711|CAMT_POPKI	172	1.00E-42	Caffeoyl-CoA O-methyltransferase OS=Populus kitakamiensis PE=2 SV=1	all5179	87.8	1.00E-17	COG4122	Predicted O-methyltransferase	K00588	3.00E-39	159	ath:AT1G24735	caffeoyl-CoA O-methyltransferase [EC:2.1.1.104]	GO:0009699//phenylpropanoid biosynthetic process	GO:0043169//cation binding;GO:0008171//O-methyltransferase activity	GO:0044464//cell part
Unigene55757_All	620	gi|15225777|ref|NP_180239.1|	238	6.00E-62	PHYB activation tagged suppressor 1 protein [Arabidopsis thaliana] >gi|34365751|gb|AAQ65187.1| At2g26710 [Arabidopsis thaliana] >gi|330252784|gb|AEC07878.1| PHYB activation tagged suppressor 1 protein [Arabidopsis thaliana]	sp|Q05047|C72A1_CATRO	106	1.00E-22	Secologanin synthase OS=Catharanthus roseus GN=CYP72A1 PE=2 SV=1	--	--	--	--	--	K10717	1.00E-17	87	ath:AT1G67110	cytokinin trans-hydroxylase	GO:0048878//chemical homeostasis;GO:0009725//response to hormone stimulus;GO:0009314//response to radiation;GO:0016128	GO:0016209//antioxidant activity;GO:0004497//monooxygenase activity;GO:0005506//iron ion binding	-
Unigene55933_All	579	--	--	--	--	--	--	--	--	--	--	--	--	--	--	--	--	--	--	-	-	-
Unigene56529_All	776	--	--	--	--	--	--	--	--	--	--	--	--	--	--	--	--	--	--	-	-	-
Unigene56577_All	916	--	--	--	--	--	--	--	--	--	--	--	--	--	--	--	--	--	--	-	-	-
Unigene56605_All	636	gi|42568166|ref|NP_198569.2|	185	3.00E-46	Rossmann-fold NAD(P)-binding domain-containing protein [Arabidopsis thaliana] >gi|115311421|gb|ABI93891.1| At5g37530 [Arabidopsis thaliana] >gi|332006819|gb|AED94202.1| Rossmann-fold NAD(P)-binding domain-containing protein [Arabidopsis thaliana]	sp|O13861|YEXA_SCHPO	108	3.00E-23	Uncharacterized protein C1A6.10 OS=Schizosaccharomyces pombe (strain ATCC 38366 / 972) GN=SPAC1A6.10 PE=2 SV=1	SPAC1A6.10	108	7.00E-24	COG1179	Dinucleotide-utilizing enzymes involved in molybdopterin and thiamine biosynthesis family 1	K12164	9.00E-11	64.3	cre:CHLREDRAFT_113805	ubiquitin-like modifier-activating enzyme 5	-	-	GO:0043231//intracellular membrane-bounded organelle
Unigene57515_All	700	gi|224115574|ref|XP_002332090.1|	53.1	3.00E-06	predicted protein [Populus trichocarpa] >gi|222874910|gb|EEF12041.1| predicted protein [Populus trichocarpa]	--	--	--	--	--	--	--	--	--	--	--	--	--	--	-	-	-
Unigene57849_All	692	--	--	--	--	sp|Q54SL6|GACQ_DICDI	52	4.00E-06	Rho GTPase-activating protein gacQ OS=Dictyostelium discoideum GN=gacQ PE=3 SV=1	--	--	--	--	--	--	--	--	--	--	-	-	-
Unigene59306_All	570	gi|302832173|ref|XP_002947651.1|	199	2.00E-50	component of cytosolic 80S ribosome and 60S large subunit [Volvox carteri f. nagariensis] >gi|300266999|gb|EFJ51184.1| component of cytosolic 80S ribosome and 60S large subunit [Volvox carteri f. nagariensis]	sp|Q9SF40|RL4A_ARATH	191	3.00E-48	60S ribosomal protein L4-1 OS=Arabidopsis thaliana GN=RPL4A PE=2 SV=1	SPBP8B7.03c	181	7.00E-46	COG0088	Ribosomal protein L4	K02930	2.00E-51	199	cre:CHLREDRAFT_195598	large subunit ribosomal protein L4e	-	-	GO:0005622//intracellular
Unigene59847_All	348	--	--	--	--	--	--	--	--	--	--	--	--	--	--	--	--	--	--	-	-	-
Unigene60369_All	220	--	--	--	--	--	--	--	--	--	--	--	--	--	--	--	--	--	--	-	-	-
Unigene60843_All	378	--	--	--	--	--	--	--	--	--	--	--	--	--	--	--	--	--	--	-	-	-
Unigene62646_All	1307	gi|204022234|dbj|BAG71125.1|	512	1.00E-144	glucosyltransferase [Phytolacca americana] >gi|219566996|dbj|BAH05016.1| glucosyltransferase [Phytolacca americana]	sp|Q9AR73|HQGT_RAUSE	432	2.00E-120	Hydroquinone glucosyltransferase OS=Rauvolfia serpentina GN=AS PE=1 SV=1	--	--	--	--	--	K08237	6.00E-122	435	pop:POPTR_731288	hydroquinone glucosyltransferase [EC:2.4.1.218]	-	-	-
Unigene62719_All	266	--	--	--	--	--	--	--	--	--	--	--	--	--	--	--	--	--	--	-	-	-
Unigene62808_All	752	gi|240256006|ref|NP_193640.4|	55.8	6.00E-07	NB-ARC domain-containing disease resistance protein [Arabidopsis thaliana] >gi|332658734|gb|AEE84134.1| NB-ARC domain-containing disease resistance protein [Arabidopsis thaliana]	sp|P0CB16|DRL25_ARATH	55.8	3.00E-07	Putative disease resistance protein At4g19050 OS=Arabidopsis thaliana GN=At4g19050 PE=3 SV=2	--	--	--	--	--	K06685	4.00E-08	55.8	ath:AT4G19050	maintenance of ploidy protein MOB1 (MPS1 binder 1)	-	-	-
Unigene63110_All	201	--	--	--	--	--	--	--	--	--	--	--	--	--	--	--	--	--	--	-	-	-
Unigene63123_All	230	--	--	--	--	--	--	--	--	--	--	--	--	--	--	--	--	--	--	-	-	-
Unigene63137_All	263	--	--	--	--	--	--	--	--	--	--	--	--	--	--	--	--	--	--	-	-	-
Unigene63199_All	302	--	--	--	--	--	--	--	--	--	--	--	--	--	--	--	--	--	--	-	-	-
Unigene63239_All	265	--	--	--	--	--	--	--	--	--	--	--	--	--	--	--	--	--	--	-	-	-
Unigene63312_All	247	--	--	--	--	--	--	--	--	--	--	--	--	--	--	--	--	--	--	-	-	-
Unigene63392_All	372	gi|5080762|gb|AAD39272.1|AC007203_4	98.6	2.00E-20	Similar to retrotransposon polyprotein [Arabidopsis thaliana]	--	--	--	--	--	--	--	--	--	--	--	--	--	--	-	-	-
Unigene63494_All	228	--	--	--	--	--	--	--	--	--	--	--	--	--	--	--	--	--	--	-	-	-
Unigene63543_All	240	--	--	--	--	--	--	--	--	--	--	--	--	--	--	--	--	--	--	-	-	-
Unigene63583_All	282	--	--	--	--	--	--	--	--	--	--	--	--	--	--	--	--	--	--	-	-	-
Unigene63636_All	417	--	--	--	--	--	--	--	--	--	--	--	--	--	--	--	--	--	--	-	-	-
Unigene63637_All	304	gi|224097488|ref|XP_002310956.1|	64.3	5.00E-10	argonaute protein group [Populus trichocarpa] >gi|222850776|gb|EEE88323.1| argonaute protein group [Populus trichocarpa]	sp|Q9ZVD5|AGO4_ARATH	63.5	4.00E-10	Protein argonaute 4 OS=Arabidopsis thaliana GN=AGO4 PE=1 SV=2	--	--	--	--	--	--	--	--	--	--	GO:0016246//RNA interference;GO:0006305;GO:0042742//defense response to bacterium;GO:0006342//chromatin silencing;GO:0034968	GO:0003723//RNA binding	GO:0016604//nuclear body;GO:0000790//nuclear chromatin
Unigene63643_All	270	--	--	--	--	--	--	--	--	--	--	--	--	--	--	--	--	--	--	-	-	-
Unigene63671_All	346	--	--	--	--	--	--	--	--	--	--	--	--	--	--	--	--	--	--	-	-	-
Unigene63695_All	321	--	--	--	--	--	--	--	--	--	--	--	--	--	--	--	--	--	--	-	-	-
Unigene63732_All	214	--	--	--	--	--	--	--	--	--	--	--	--	--	--	--	--	--	--	-	-	-
Unigene63926_All	223	--	--	--	--	--	--	--	--	--	--	--	--	--	--	--	--	--	--	-	-	-
Unigene63954_All	276	--	--	--	--	--	--	--	--	--	--	--	--	--	--	--	--	--	--	-	-	-
Unigene64036_All	1000	gi|4097583|gb|AAD00118.1|	280	7.00E-81	NTGP3 [Nicotiana tabacum]	sp|Q6EP31|RAC5_ORYSJ	275	1.00E-79	Rac-like GTP-binding protein 5 OS=Oryza sativa subsp. japonica GN=RAC5 PE=2 SV=2	SPAC110.03	150	3.00E-39	COG1100	GTPase SAR1 and related small G proteins	K04392	7.00E-81	278	pop:POPTR_831315	Ras-related C3 botulinum toxin substrate 1	GO:0006810//transport;GO:0035556	GO:0017111//nucleoside-triphosphatase activity;GO:0004620//phospholipase activity;GO:0032561//guanyl ribonucleotide binding	GO:0015630//microtubule cytoskeleton;GO:0031981//nuclear lumen;GO:0016020//membrane
Unigene64049_All	287	--	--	--	--	--	--	--	--	--	--	--	--	--	--	--	--	--	--	-	-	-
Unigene64076_All	202	--	--	--	--	--	--	--	--	--	--	--	--	--	--	--	--	--	--	-	-	-
Unigene64078_All	288	--	--	--	--	--	--	--	--	--	--	--	--	--	--	--	--	--	--	-	-	-
Unigene64084_All	280	--	--	--	--	--	--	--	--	--	--	--	--	--	--	--	--	--	--	-	-	-
Unigene64105_All	301	--	--	--	--	--	--	--	--	--	--	--	--	--	--	--	--	--	--	-	-	-
Unigene64203_All	335	--	--	--	--	--	--	--	--	--	--	--	--	--	--	--	--	--	--	-	-	-
Unigene64400_All	953	--	--	--	--	--	--	--	--	--	--	--	--	--	--	--	--	--	--	-	-	-
Unigene64448_All	378	--	--	--	--	--	--	--	--	--	--	--	--	--	--	--	--	--	--	-	-	-
Unigene64477_All	304	--	--	--	--	--	--	--	--	--	--	--	--	--	--	--	--	--	--	-	-	-
Unigene64509_All	255	--	--	--	--	--	--	--	--	--	--	--	--	--	--	--	--	--	--	-	-	-
Unigene64538_All	334	--	--	--	--	--	--	--	--	--	--	--	--	--	--	--	--	--	--	-	-	-
Unigene64621_All	289	--	--	--	--	--	--	--	--	--	--	--	--	--	--	--	--	--	--	-	-	-
Unigene64697_All	289	gi|224109232|ref|XP_002315130.1|	94.4	4.00E-19	laccase 90d [Populus trichocarpa] >gi|222864170|gb|EEF01301.1| laccase 90d [Populus trichocarpa]	sp|Q2QYS3|LAC23_ORYSJ	92	1.00E-18	Laccase-23 OS=Oryza sativa subsp. japonica GN=LAC23 PE=2 SV=1	--	--	--	--	--	--	--	--	--	--	GO:0008152//metabolic process	GO:0046872//metal ion binding;GO:0016682//oxidoreductase activity, acting on diphenols and related substances as donors, oxygen as acceptor	GO:0031410//cytoplasmic vesicle
Unigene64722_All	392	gi|156153185|gb|ABU54827.1|	140	7.00E-33	ferric reductase [Malus xiaojinensis]	--	--	--	--	--	--	--	--	--	--	--	--	--	--	-	GO:0005488//binding;GO:0016723//oxidoreductase activity, oxidizing metal ions, NAD or NADP as acceptor	GO:0016020//membrane
Unigene64728_All	306	gi|54606728|dbj|BAD66751.1|	143	6.00E-34	orf764 [Beta vulgaris subsp. vulgaris]	--	--	--	--	--	--	--	--	--	--	--	--	--	--	GO:0006259//DNA metabolic process	GO:0003676//nucleic acid binding;GO:0016891//endoribonuclease activity, producing 5'-phosphomonoesters	GO:0043231//intracellular membrane-bounded organelle
Unigene64732_All	471	gi|38260543|gb|AAR15416.1|	137	7.00E-32	ferric reductase [Medicago truncatula]	--	--	--	--	--	--	--	--	--	--	--	--	--	--	-	-	-
Unigene64755_All	221	--	--	--	--	--	--	--	--	--	--	--	--	--	--	--	--	--	--	-	-	-
Unigene64768_All	272	--	--	--	--	--	--	--	--	--	--	--	--	--	--	--	--	--	--	-	-	-
Unigene65050_All	739	--	--	--	--	--	--	--	--	--	--	--	--	--	--	--	--	--	--	-	-	-
Unigene65131_All	270	--	--	--	--	--	--	--	--	--	--	--	--	--	--	--	--	--	--	-	-	-
Unigene65245_All	340	--	--	--	--	--	--	--	--	--	--	--	--	--	--	--	--	--	--	-	-	-
Unigene65280_All	439	--	--	--	--	--	--	--	--	--	--	--	--	--	--	--	--	--	--	-	-	-
Unigene65315_All	464	--	--	--	--	--	--	--	--	--	--	--	--	--	--	--	--	--	--	-	-	-
Unigene65373_All	350	--	--	--	--	--	--	--	--	--	--	--	--	--	--	--	--	--	--	-	-	-
Unigene65379_All	381	gi|115469550|ref|NP_001058374.1|	62.8	1.00E-09	Os06g0680900 [Oryza sativa Japonica Group] >gi|113596414|dbj|BAF20288.1| Os06g0680900 [Oryza sativa Japonica Group]	sp|Q3E9A4|GLYT5_ARATH	55.1	1.00E-07	Probable glycosyltransferase At5g20260 OS=Arabidopsis thaliana GN=At5g20260 PE=3 SV=3	--	--	--	--	--	--	--	--	--	--	-	GO:0016740//transferase activity	GO:0031410//cytoplasmic vesicle
Unigene65475_All	257	gi|87162824|gb|ABD28619.1|	53.9	6.00E-07	Endonuclease/exonuclease/phosphatase [Medicago truncatula]	--	--	--	--	--	--	--	--	--	--	--	--	--	--	-	-	-
Unigene65490_All	243	--	--	--	--	--	--	--	--	--	--	--	--	--	--	--	--	--	--	-	-	-
Unigene65499_All	346	--	--	--	--	--	--	--	--	--	--	--	--	--	--	--	--	--	--	-	-	-
Unigene65548_All	205	--	--	--	--	--	--	--	--	--	--	--	--	--	--	--	--	--	--	-	-	-
Unigene65552_All	225	gi|302829508|ref|XP_002946321.1|	46.2	2.00E-06	hypothetical protein VOLCADRAFT_86475 [Volvox carteri f. nagariensis] >gi|300269136|gb|EFJ53316.1| hypothetical protein VOLCADRAFT_86475 [Volvox carteri f. nagariensis]	sp|Q8I1N6|AP2A_PLAF7	49.7	6.00E-06	AP2/ERF domain-containing protein PFD0985w OS=Plasmodium falciparum (isolate 3D7) GN=PFD0985w PE=4 SV=2	--	--	--	--	--	--	--	--	--	--	-	-	-
Unigene65603_All	520	--	--	--	--	--	--	--	--	--	--	--	--	--	--	--	--	--	--	-	-	-
Unigene65829_All	384	--	--	--	--	--	--	--	--	--	--	--	--	--	--	--	--	--	--	-	-	-
Unigene65855_All	309	--	--	--	--	--	--	--	--	--	--	--	--	--	--	--	--	--	--	-	-	-
Unigene65897_All	255	--	--	--	--	--	--	--	--	--	--	--	--	--	--	--	--	--	--	-	-	-
Unigene65899_All	337	--	--	--	--	--	--	--	--	--	--	--	--	--	--	--	--	--	--	-	-	-
Unigene66019_All	211	--	--	--	--	--	--	--	--	--	--	--	--	--	--	--	--	--	--	-	-	-
Unigene66021_All	272	--	--	--	--	--	--	--	--	--	--	--	--	--	--	--	--	--	--	-	-	-
Unigene66086_All	297	--	--	--	--	--	--	--	--	--	--	--	--	--	--	--	--	--	--	-	-	-
Unigene66138_All	239	--	--	--	--	--	--	--	--	--	--	--	--	--	--	--	--	--	--	-	-	-
Unigene66277_All	215	--	--	--	--	--	--	--	--	--	--	--	--	--	--	--	--	--	--	-	-	-
Unigene66316_All	311	gi|116309815|emb|CAH66853.1|	130	7.00E-30	OSIGBa0103M18.5 [Oryza sativa Indica Group] >gi|116310002|emb|CAH67028.1| OSIGBa0139P06.1 [Oryza sativa Indica Group]	sp|O60136|YNS5_SCHPO	50.4	3.00E-06	Uncharacterized WD repeat-containing protein C18H10.05 OS=Schizosaccharomyces pombe (strain ATCC 38366 / 972) GN=SPBC18H10.05 PE=2 SV=1	--	--	--	--	--	--	--	--	--	--	-	-	-
Unigene66322_All	293	--	--	--	--	--	--	--	--	--	--	--	--	--	--	--	--	--	--	-	-	-
Unigene66331_All	262	--	--	--	--	--	--	--	--	--	--	--	--	--	--	--	--	--	--	-	-	-
Unigene66344_All	303	--	--	--	--	--	--	--	--	--	--	--	--	--	--	--	--	--	--	-	-	-
Unigene66441_All	337	gi|12580867|emb|CAC27142.1|	160	4.00E-39	60S ribosomal protein L13E [Picea abies]	sp|P41128|RL131_BRANA	151	1.00E-36	60S ribosomal protein L13-1 OS=Brassica napus PE=2 SV=1	SPAC664.05	122	1.00E-28	COG4352	Ribosomal protein L13E	K02873	6.00E-39	155	pop:POPTR_1096347	large subunit ribosomal protein L13e	-	-	-
Unigene66476_All	448	--	--	--	--	--	--	--	--	--	--	--	--	--	--	--	--	--	--	-	-	-
Unigene66542_All	245	--	--	--	--	--	--	--	--	--	--	--	--	--	--	--	--	--	--	-	-	-
Unigene66560_All	254	--	--	--	--	--	--	--	--	--	--	--	--	--	--	--	--	--	--	-	-	-
Unigene66565_All	430	--	--	--	--	--	--	--	--	--	--	--	--	--	--	--	--	--	--	-	-	-
Unigene66667_All	490	--	--	--	--	--	--	--	--	--	--	--	--	--	--	--	--	--	--	-	-	-
Unigene66801_All	914	--	--	--	--	--	--	--	--	--	--	--	--	--	--	--	--	--	--	-	-	-
Unigene67033_All	557	gi|296932945|gb|ADH93593.1|	135	4.00E-31	SNF5-type chromatin-remodeling complex protein [Glycine max] >gi|297179845|gb|ADI23919.1| SNF5 [Glycine max]	sp|P93045|BSH_ARATH	130	5.00E-30	Chromatin structure-remodeling complex protein BSH OS=Arabidopsis thaliana GN=BSH PE=1 SV=2	--	--	--	--	--	K11648	8.00E-31	130	ath:AT3G17590	SWI/SNF-related matrix-associated actin-dependent regulator of chromatin subfamily B member 1	GO:0016568//chromatin modification;GO:0010468//regulation of gene expression;GO:0009755//hormone-mediated signaling pathway	GO:0005515//protein binding	GO:0043231//intracellular membrane-bounded organelle;GO:0005694//chromosome
Unigene67114_All	789	--	--	--	--	--	--	--	--	--	--	--	--	--	--	--	--	--	--	-	-	-
Unigene67115_All	297	--	--	--	--	--	--	--	--	--	--	--	--	--	--	--	--	--	--	-	-	-
Unigene67143_All	1708	--	--	--	--	--	--	--	--	--	--	--	--	--	--	--	--	--	--	-	-	-
Unigene67164_All	200	gi|115487826|ref|NP_001066400.1|	65.5	2.00E-10	Os12g0210400 [Oryza sativa Japonica Group] >gi|77553907|gb|ABA96703.1| Leucine Rich Repeat family protein, expressed [Oryza sativa Japonica Group] >gi|113648907|dbj|BAF29419.1| Os12g0210400 [Oryza sativa Japonica Group]	--	--	--	--	--	--	--	--	--	--	--	--	--	--	GO:0006464//protein modification process	GO:0004702//receptor signaling protein serine/threonine kinase activity;GO:0016628//oxidoreductase activity, acting on the CH-CH group of donors, NAD or NADP as acceptor;GO:0032559//adenyl ribonucleotide binding	GO:0016020//membrane;GO:0031410//cytoplasmic vesicle
Unigene67270_All	1130	gi|7801691|emb|CAB91611.1|	74.7	7.00E-25	protein kinase like [Arabidopsis thaliana]	sp|Q9LX30|GCN2_ARATH	74.7	4.00E-25	Probable serine/threonine-protein kinase GCN2 OS=Arabidopsis thaliana GN=GCN2 PE=2 SV=2	--	--	--	--	--	K08282	5.00E-26	74.7	ath:AT3G59410	non-specific serine/threonine protein kinase [EC:2.7.11.1]	GO:0006464//protein modification process;GO:0010467//gene expression	GO:0016876//ligase activity, forming aminoacyl-tRNA and related compounds;GO:0004674//protein serine/threonine kinase activity;GO:0032559//adenyl ribonucleotide binding	-
Unigene67288_All	578	--	--	--	--	--	--	--	--	--	--	--	--	--	--	--	--	--	--	-	-	-
Unigene67455_All	1104	gi|115453707|ref|NP_001050454.1|	108	2.00E-22	Os03g0439700 [Oryza sativa Japonica Group] >gi|108709042|gb|ABF96837.1| expressed protein [Oryza sativa Japonica Group] >gi|113548925|dbj|BAF12368.1| Os03g0439700 [Oryza sativa Japonica Group]	--	--	--	--	--	--	--	--	--	--	--	--	--	--	GO:0044267//cellular protein metabolic process	GO:0005515//protein binding	GO:0043231//intracellular membrane-bounded organelle
Unigene67654_All	467	--	--	--	--	--	--	--	--	--	--	--	--	--	--	--	--	--	--	-	-	-
Unigene68001_All	437	--	--	--	--	--	--	--	--	--	--	--	--	--	--	--	--	--	--	-	-	-
Unigene68204_All	357	--	--	--	--	--	--	--	--	--	--	--	--	--	--	--	--	--	--	-	-	-
Unigene68263_All	844	gi|15231461|ref|NP_187396.1|	278	5.00E-74	lipase class 3 family protein [Arabidopsis thaliana] >gi|332641017|gb|AEE74538.1| lipase class 3 family protein [Arabidopsis thaliana]	--	--	--	--	--	--	--	--	--	--	--	--	--	--	GO:0044238//primary metabolic process	GO:0004091//carboxylesterase activity	GO:0043231//intracellular membrane-bounded organelle
Unigene6849_All	201	gi|124359710|gb|ABN06064.1|	104	3.00E-22	RNA-directed DNA polymerase (Reverse transcriptase); Chromo; Zinc finger, CCHC-type; Peptidase aspartic, active site; Polynucleotidyl transferase, Ribonuclease H fold [Medicago truncatula]	--	--	--	--	YGR109w-b_2	48.1	4.00E-06	COG2801	Transposase and inactivated derivatives	--	--	--	--	--	GO:0006260//DNA replication;GO:0019538//protein metabolic process;GO:0006325//chromatin organization	GO:0003676//nucleic acid binding;GO:0004175//endopeptidase activity;GO:0046914//transition metal ion binding;GO:0034061	GO:0043231//intracellular membrane-bounded organelle;GO:0044427//chromosomal part
Unigene68587_All	486	gi|306020938|gb|ADM79523.1|	94.7	5.00E-31	granule-bound starch synthase [Solanum pascoense]	sp|Q00775|SSG1_SOLTU	93.6	5.00E-31	Granule-bound starch synthase 1, chloroplastic/amyloplastic OS=Solanum tuberosum GN=WAXY PE=1 SV=1	--	--	--	--	--	K13679	1.00E-29	89	vvi:100264969	granule-bound starch synthase [EC:2.4.1.242]	-	-	-
Unigene68707_All	1715	gi|297792837|ref|XP_002864303.1|	395	1.00E-159	calcium ion binding protein [Arabidopsis lyrata subsp. lyrata] >gi|297310138|gb|EFH40562.1| calcium ion binding protein [Arabidopsis lyrata subsp. lyrata]	sp|O81916|YC22_ARATH	340	5.00E-131	Uncharacterized calcium-binding protein At1g02270 OS=Arabidopsis thaliana GN=At1g02270 PE=2 SV=2	--	--	--	--	--	K12603	5.00E-07	53.9	ath:AT3G58560	CCR4-NOT transcription complex subunit 6 [EC:3.1.-.-]	-	-	-
Unigene68767_All	553	--	--	--	--	--	--	--	--	--	--	--	--	--	--	--	--	--	--	-	-	-
Unigene68824_All	385	--	--	--	--	--	--	--	--	--	--	--	--	--	--	--	--	--	--	-	-	-
Unigene68892_All	340	--	--	--	--	--	--	--	--	--	--	--	--	--	--	--	--	--	--	-	-	-
Unigene69021_All	254	gi|225432959|ref|XP_002280488.1|	61.2	4.00E-09	PREDICTED: hypothetical protein [Vitis vinifera]	--	--	--	--	--	--	--	--	--	--	--	--	--	--	-	GO:0005488//binding	-
Unigene69733_All	518	--	--	--	--	--	--	--	--	--	--	--	--	--	--	--	--	--	--	-	-	-
Unigene69829_All	1249	gi|124359207|gb|ABN05718.1|	62	2.00E-08	FAR1; Zinc finger, SWIM-type [Medicago truncatula]	--	--	--	--	--	--	--	--	--	--	--	--	--	--	-	-	-
Unigene70472_All	1169	gi|133711804|gb|ABO36622.1|	286	5.00E-76	copia LTR rider [Solanum lycopersicum] >gi|133711819|gb|ABO36636.1| copia LTR rider [Solanum lycopersicum]	sp|P10978|POLX_TOBAC	163	3.00E-39	Retrovirus-related Pol polyprotein from transposon TNT 1-94 OS=Nicotiana tabacum PE=2 SV=1	--	--	--	--	--	--	--	--	--	--	-	-	-
Unigene70794_All	424	gi|1770188|emb|CAA71243.1|	145	1.00E-34	mitotic cyclin [Chenopodium rubrum]	sp|O48790|CCB14_ARATH	127	2.00E-29	Cyclin-B1-4 OS=Arabidopsis thaliana GN=CYCB1-4 PE=1 SV=1	SPBC582.03	65.5	3.00E-11	COG5024	Cyclin	K05868	1.00E-34	142	pop:POPTR_804416	cyclin B	GO:0007049//cell cycle	GO:0019887//protein kinase regulator activity	GO:0043231//intracellular membrane-bounded organelle
Unigene71557_All	412	--	--	--	--	--	--	--	--	--	--	--	--	--	--	--	--	--	--	-	-	-
Unigene71993_All	404	--	--	--	--	--	--	--	--	--	--	--	--	--	--	--	--	--	--	-	-	-
Unigene72118_All	332	--	--	--	--	--	--	--	--	--	--	--	--	--	--	--	--	--	--	-	-	-
Unigene72494_All	245	--	--	--	--	--	--	--	--	--	--	--	--	--	--	--	--	--	--	-	-	-
Unigene72635_All	213	--	--	--	--	--	--	--	--	--	--	--	--	--	--	--	--	--	--	-	-	-
Unigene74857_All	508	gi|225432000|ref|XP_002273335.1|	54.7	6.00E-07	PREDICTED: similar to transcription factor/ transcription regulator [Vitis vinifera]	--	--	--	--	--	--	--	--	--	--	--	--	--	--	-	-	-
Unigene75962_All	1293	gi|66841324|dbj|BAD99220.1|	300	3.00E-80	polypeptide with an integrase domain [Petunia x hybrida]	sp|P10978|POLX_TOBAC	166	3.00E-40	Retrovirus-related Pol polyprotein from transposon TNT 1-94 OS=Nicotiana tabacum PE=2 SV=1	--	--	--	--	--	--	--	--	--	--	GO:0008152//metabolic process	GO:0005488//binding	-
Unigene76073_All	498	--	--	--	--	--	--	--	--	--	--	--	--	--	--	--	--	--	--	-	-	-
Unigene76115_All	430	gi|82941457|dbj|BAE48793.1|	57.4	5.00E-08	sulfite oxidase [Codonopsis lanceolata]	sp|Q9S850|SUOX_ARATH	54.3	3.00E-07	Sulfite oxidase OS=Arabidopsis thaliana GN=SOX PE=1 SV=1	--	--	--	--	--	--	--	--	--	--	-	-	-
Unigene76130_All	727	gi|297601991|ref|NP_001051905.2|	102	4.00E-21	Os03g0850300 [Oryza sativa Japonica Group] >gi|108712121|gb|ABF99916.1| SAM domain family protein, expressed [Oryza sativa Japonica Group] >gi|255675052|dbj|BAF13819.2| Os03g0850300 [Oryza sativa Japonica Group]	sp|Q68DC2|ANKS6_HUMAN	53.5	1.00E-06	Ankyrin repeat and SAM domain-containing protein 6 OS=Homo sapiens GN=ANKS6 PE=1 SV=2	--	--	--	--	--	--	--	--	--	--	-	-	-
Unigene76251_All	423	--	--	--	--	--	--	--	--	--	--	--	--	--	--	--	--	--	--	-	-	-
Unigene76520_All	219	gi|334188161|ref|NP_001190458.1|	100	6.00E-21	TBP-associated factor 4 [Arabidopsis thaliana] >gi|332007531|gb|AED94914.1| TBP-associated factor 4 [Arabidopsis thaliana]	--	--	--	--	--	--	--	--	--	--	--	--	--	--	GO:0006351//transcription, DNA-dependent	GO:0008135//translation factor activity, nucleic acid binding	GO:0005667//transcription factor complex
Unigene76535_All	264	gi|116310038|emb|CAH67061.1|	87.8	4.00E-17	H0112G12.6 [Oryza sativa Indica Group]	sp|P92519|M810_ARATH	75.5	1.00E-13	Uncharacterized mitochondrial protein AtMg00810 OS=Arabidopsis thaliana GN=AtMg00810 PE=4 SV=1	--	--	--	--	--	K10760	1.00E-06	48.5	vvi:100247527	adenylate isopentenyltransferase (cytokinin synthase)	GO:0044260;GO:0044238//primary metabolic process	GO:0003676//nucleic acid binding;GO:0004672//protein kinase activity;GO:0000166//nucleotide binding	-
Unigene76700_All	389	--	--	--	--	--	--	--	--	--	--	--	--	--	--	--	--	--	--	-	-	-
Unigene76737_All	286	--	--	--	--	--	--	--	--	--	--	--	--	--	--	--	--	--	--	-	-	-
Unigene76829_All	246	--	--	--	--	--	--	--	--	--	--	--	--	--	--	--	--	--	--	-	-	-
Unigene76888_All	292	gi|9755374|gb|AAF98181.1|AC000107_4	72.8	1.00E-12	F17F8.5 [Arabidopsis thaliana]	sp|P0C2F6|RNHX1_ARATH	60.5	3.00E-09	Putative ribonuclease H protein At1g65750 OS=Arabidopsis thaliana GN=At1g65750 PE=3 SV=1	--	--	--	--	--	K13148	2.00E-08	54.7	vvi:100261060	integrator complex subunit 11 [EC:3.1.27.-]	-	-	-
Unigene76898_All	305	--	--	--	--	--	--	--	--	--	--	--	--	--	--	--	--	--	--	-	-	-
Unigene76921_All	228	--	--	--	--	--	--	--	--	--	--	--	--	--	--	--	--	--	--	-	-	-
Unigene76957_All	309	--	--	--	--	--	--	--	--	--	--	--	--	--	--	--	--	--	--	-	-	-
Unigene77046_All	200	--	--	--	--	--	--	--	--	--	--	--	--	--	--	--	--	--	--	-	-	-
Unigene77108_All	245	--	--	--	--	--	--	--	--	--	--	--	--	--	--	--	--	--	--	-	-	-
Unigene77141_All	276	--	--	--	--	--	--	--	--	--	--	--	--	--	--	--	--	--	--	-	-	-
Unigene77170_All	200	--	--	--	--	--	--	--	--	--	--	--	--	--	--	--	--	--	--	-	-	-
Unigene77263_All	239	--	--	--	--	--	--	--	--	--	--	--	--	--	--	--	--	--	--	-	-	-
Unigene77277_All	479	gi|334353407|emb|CCA61105.1|	69.7	1.00E-11	TaGT61_1 [Triticum aestivum]	--	--	--	--	--	--	--	--	--	--	--	--	--	--	-	GO:0016740//transferase activity	GO:0043231//intracellular membrane-bounded organelle
Unigene77293_All	220	--	--	--	--	--	--	--	--	--	--	--	--	--	--	--	--	--	--	-	-	-
Unigene77326_All	217	--	--	--	--	--	--	--	--	--	--	--	--	--	--	--	--	--	--	-	-	-
Unigene77402_All	249	--	--	--	--	--	--	--	--	--	--	--	--	--	--	--	--	--	--	-	-	-
Unigene77475_All	304	--	--	--	--	--	--	--	--	--	--	--	--	--	--	--	--	--	--	-	-	-
Unigene77483_All	226	--	--	--	--	--	--	--	--	--	--	--	--	--	--	--	--	--	--	-	-	-
Unigene77500_All	257	--	--	--	--	--	--	--	--	--	--	--	--	--	--	--	--	--	--	-	-	-
Unigene77535_All	218	gi|27901709|gb|AAO26690.1|AF478377_1	79.7	1.00E-14	gag-pol polyprotein [Vitis vinifera]	sp|P04146|COPIA_DROME	49.7	6.00E-06	Copia protein OS=Drosophila melanogaster GN=GIP PE=1 SV=3	--	--	--	--	--	K05356	5.00E-07	50.1	sbi:SORBI_0011s005450	solanesyl diphosphate synthase [EC:2.5.1.11]	GO:0006259//DNA metabolic process;GO:0034645	GO:0003676//nucleic acid binding;GO:0046872//metal ion binding	GO:0005634//nucleus
Unigene77569_All	473	gi|307136175|gb|ADN34016.1|	133	1.00E-30	ty3-gypsy retrotransposon protein [Cucumis melo subsp. melo]	--	--	--	--	--	--	--	--	--	--	--	--	--	--	GO:0044238//primary metabolic process;GO:0044260	GO:0003676//nucleic acid binding;GO:0003824//catalytic activity	GO:0043229//intracellular organelle
Unigene77570_All	454	--	--	--	--	--	--	--	--	--	--	--	--	--	--	--	--	--	--	-	-	-
Unigene77593_All	281	--	--	--	--	--	--	--	--	--	--	--	--	--	--	--	--	--	--	-	-	-
Unigene775_All	707	--	--	--	--	--	--	--	--	--	--	--	--	--	--	--	--	--	--	-	-	-
Unigene77608_All	281	--	--	--	--	--	--	--	--	--	--	--	--	--	--	--	--	--	--	-	-	-
Unigene77624_All	390	--	--	--	--	--	--	--	--	--	--	--	--	--	--	--	--	--	--	-	-	-
Unigene77688_All	299	--	--	--	--	--	--	--	--	--	--	--	--	--	--	--	--	--	--	-	-	-
Unigene77763_All	585	--	--	--	--	--	--	--	--	--	--	--	--	--	--	--	--	--	--	-	-	-
Unigene77776_All	257	--	--	--	--	--	--	--	--	--	--	--	--	--	--	--	--	--	--	-	-	-
Unigene77896_All	290	gi|32488762|emb|CAE04315.1|	67.4	1.00E-15	OSJNBb0016D16.6 [Oryza sativa Japonica Group]	--	--	--	--	--	--	--	--	--	--	--	--	--	--	-	GO:0005488//binding	-
Unigene77935_All	205	--	--	--	--	--	--	--	--	--	--	--	--	--	--	--	--	--	--	-	-	-
Unigene77941_All	311	--	--	--	--	--	--	--	--	--	--	--	--	--	--	--	--	--	--	-	-	-
Unigene77957_All	369	--	--	--	--	--	--	--	--	--	--	--	--	--	--	--	--	--	--	-	-	-
Unigene77975_All	241	--	--	--	--	--	--	--	--	--	--	--	--	--	--	--	--	--	--	-	-	-
Unigene78011_All	245	--	--	--	--	--	--	--	--	--	--	--	--	--	--	--	--	--	--	-	-	-
Unigene78012_All	237	--	--	--	--	--	--	--	--	--	--	--	--	--	--	--	--	--	--	-	-	-
Unigene78060_All	252	gi|115477737|ref|NP_001062464.1|	63.5	8.00E-10	Os08g0554100 [Oryza sativa Japonica Group] >gi|113624433|dbj|BAF24378.1| Os08g0554100 [Oryza sativa Japonica Group]	--	--	--	--	--	--	--	--	--	--	--	--	--	--	GO:0044238//primary metabolic process	GO:0005488//binding;GO:0003824//catalytic activity	-
Unigene78075_All	239	--	--	--	--	--	--	--	--	--	--	--	--	--	--	--	--	--	--	-	-	-
Unigene78337_All	288	--	--	--	--	--	--	--	--	--	--	--	--	--	--	--	--	--	--	-	-	-
Unigene78342_All	535	--	--	--	--	--	--	--	--	--	--	--	--	--	--	--	--	--	--	-	-	-
Unigene78455_All	203	--	--	--	--	--	--	--	--	--	--	--	--	--	--	--	--	--	--	-	-	-
Unigene78457_All	495	--	--	--	--	--	--	--	--	--	--	--	--	--	--	--	--	--	--	-	-	-
Unigene78467_All	282	gi|195614100|gb|ACG28880.1|	58.2	3.00E-08	hemolysin [Zea mays]	--	--	--	--	--	--	--	--	--	--	--	--	--	--	-	-	GO:0016020//membrane
Unigene78519_All	278	--	--	--	--	--	--	--	--	--	--	--	--	--	--	--	--	--	--	-	-	-
Unigene78527_All	523	gi|297853072|ref|XP_002894417.1|	130	7.00E-30	cytidylyltransferase family [Arabidopsis lyrata subsp. lyrata] >gi|297340259|gb|EFH70676.1| cytidylyltransferase family [Arabidopsis lyrata subsp. lyrata]	sp|A0LE62|KDSB_SYNFM	67.4	5.00E-11	3-deoxy-manno-octulosonate cytidylyltransferase OS=Syntrophobacter fumaroxidans (strain DSM 10017 / MPOB) GN=kdsB PE=3 SV=1	CPn0235	56.2	3.00E-08	COG1212	CMP-2-keto-3-deoxyoctulosonic acid synthetase	K00979	5.00E-32	134	rcu:RCOM_1632840	3-deoxy-manno-octulosonate cytidylyltransferase (CMP-KDO synthetase) [EC:2.7.7.38]	GO:0009103//lipopolysaccharide biosynthetic process	GO:0070567	GO:0044424//intracellular part
Unigene78745_All	383	--	--	--	--	--	--	--	--	--	--	--	--	--	--	--	--	--	--	-	-	-
Unigene78807_All	285	gi|116309014|emb|CAH66131.1|	53.1	1.00E-06	OSIGBa0135L04.5 [Oryza sativa Indica Group]	--	--	--	--	--	--	--	--	--	--	--	--	--	--	-	-	-
Unigene78817_All	392	--	--	--	--	--	--	--	--	--	--	--	--	--	--	--	--	--	--	-	-	-
Unigene78820_All	358	gi|15225554|ref|NP_179015.1|	54.3	5.00E-07	RNase H domain-containing protein [Arabidopsis thaliana] >gi|330251176|gb|AEC06270.1| RNase H domain-containing protein [Arabidopsis thaliana]	--	--	--	--	--	--	--	--	--	--	--	--	--	--	-	-	-
Unigene78838_All	497	--	--	--	--	--	--	--	--	--	--	--	--	--	--	--	--	--	--	-	-	-
Unigene78922_All	401	gi|297612697|ref|NP_001066197.2|	89	2.00E-17	Os12g0156200 [Oryza sativa Japonica Group] >gi|255670064|dbj|BAF29216.2| Os12g0156200 [Oryza sativa Japonica Group]	sp|P93295|M310_ARATH	66.6	4.00E-11	Uncharacterized mitochondrial protein AtMg00310 OS=Arabidopsis thaliana GN=AtMg00310 PE=4 SV=1	--	--	--	--	--	K13148	9.00E-06	46.2	vvi:100261060	integrator complex subunit 11 [EC:3.1.27.-]	-	-	GO:0043231//intracellular membrane-bounded organelle;GO:0044444//cytoplasmic part
Unigene78923_All	497	--	--	--	--	--	--	--	--	--	--	--	--	--	--	--	--	--	--	-	-	-
Unigene79027_All	1155	--	--	--	--	--	--	--	--	--	--	--	--	--	--	--	--	--	--	-	-	-
Unigene79124_All	259	gi|27901694|gb|AAO26683.1|AF478369_1	93.6	7.00E-19	gag-pol polyprotein [Vitis vinifera]	sp|P92519|M810_ARATH	68.9	9.00E-12	Uncharacterized mitochondrial protein AtMg00810 OS=Arabidopsis thaliana GN=AtMg00810 PE=4 SV=1	--	--	--	--	--	--	--	--	--	--	-	-	-
Unigene79158_All	384	--	--	--	--	--	--	--	--	--	--	--	--	--	--	--	--	--	--	-	-	-
Unigene79345_All	353	--	--	--	--	--	--	--	--	--	--	--	--	--	--	--	--	--	--	-	-	-
Unigene79368_All	395	--	--	--	--	--	--	--	--	--	--	--	--	--	--	--	--	--	--	-	-	-
Unigene79551_All	272	--	--	--	--	--	--	--	--	--	--	--	--	--	--	--	--	--	--	-	-	-
Unigene79563_All	318	--	--	--	--	--	--	--	--	--	--	--	--	--	--	--	--	--	--	-	-	-
Unigene79564_All	245	--	--	--	--	--	--	--	--	--	--	--	--	--	--	--	--	--	--	-	-	-
Unigene79594_All	256	--	--	--	--	--	--	--	--	--	--	--	--	--	--	--	--	--	--	-	-	-
Unigene79634_All	567	--	--	--	--	--	--	--	--	--	--	--	--	--	--	--	--	--	--	-	-	-
Unigene79690_All	476	gi|3059129|emb|CAA04116.1|	120	9.00E-27	cytochrome P450 [Helianthus tuberosus]	sp|O65790|C81F1_ARATH	99.4	9.00E-21	Cytochrome P450 81F1 OS=Arabidopsis thaliana GN=CYP81F1 PE=2 SV=2	BH0579	49.7	2.00E-06	COG2124	Cytochrome P450	K00517	4.00E-22	101	ath:AT4G37370	[EC:1.14.-.-]	-	GO:0005506//iron ion binding;GO:0004497//monooxygenase activity	-
Unigene79758_All	323	--	--	--	--	sp|Q54UL8|MPS1_DICDI	50.8	3.00E-06	Probable serine/threonine-protein kinase mps1 OS=Dictyostelium discoideum GN=mps1 PE=3 SV=1	--	--	--	--	--	--	--	--	--	--	-	-	-
Unigene79776_All	329	--	--	--	--	--	--	--	--	--	--	--	--	--	--	--	--	--	--	-	-	-
Unigene79791_All	272	--	--	--	--	--	--	--	--	--	--	--	--	--	--	--	--	--	--	-	-	-
Unigene79810_All	703	--	--	--	--	--	--	--	--	--	--	--	--	--	--	--	--	--	--	-	-	-
Unigene79845_All	334	--	--	--	--	--	--	--	--	--	--	--	--	--	--	--	--	--	--	-	-	-
Unigene79851_All	455	gi|116310038|emb|CAH67061.1|	64.3	6.00E-20	H0112G12.6 [Oryza sativa Indica Group]	sp|P92519|M810_ARATH	49.3	9.00E-06	Uncharacterized mitochondrial protein AtMg00810 OS=Arabidopsis thaliana GN=AtMg00810 PE=4 SV=1	--	--	--	--	--	--	--	--	--	--	-	GO:0005488//binding	-
Unigene79856_All	414	--	--	--	--	--	--	--	--	--	--	--	--	--	--	--	--	--	--	-	-	-
Unigene79863_All	464	gi|226499158|ref|NP_001149679.1|	66.2	1.00E-10	SFT2 domain containing 2 [Zea mays] >gi|195629360|gb|ACG36321.1| SFT2 domain containing 2 [Zea mays]	--	--	--	--	--	--	--	--	--	--	--	--	--	--	GO:0006810//transport	-	GO:0044464//cell part
Unigene79986_All	276	--	--	--	--	--	--	--	--	--	--	--	--	--	--	--	--	--	--	-	-	-
Unigene80101_All	336	--	--	--	--	--	--	--	--	--	--	--	--	--	--	--	--	--	--	-	-	-
Unigene80110_All	214	--	--	--	--	--	--	--	--	--	--	--	--	--	--	--	--	--	--	-	-	-
Unigene80114_All	214	--	--	--	--	--	--	--	--	--	--	--	--	--	--	--	--	--	--	-	-	-
[truncated: 107,713 more rows]
