# Supplementary material for: Global Transcriptome Profiling of Salicornia europaea L. Shoots under NaCl Treatment
Source: PLoS One. 2013 Jun 25;8(6):e65877. doi: 10.1371/journal.pone.0065877 (PMC3692491; doi:10.1371/journal.pone.0065877)
Supplement: Additional File S5 — Summary of All-Unigenes enriched in KEGG pathways. Pathway ID and gene number are given in the table. The q-value for all of these pathways was less than or equal to 0.05. (XLSX) [file pone.0065877.s005.xlsx]

## Sheet: Sheet1
#Pathway	Count (25907)	Pathway ID	Genes	KOs
Metabolic pathways	6304	ko01100	Unigene100000_All;Unigene10002_All;Unigene100075_All;Unigene100141_All;Unigene100147_All;Unigene100150_All;Unigene100154_All;Unigene10018_All;Unigene100206_All;Unigene100248_All;Unigene100250_All;Unigene100257_All;Unigene100299_All;Unigene100314_All;Unige	K01647+K01920+K02132+K02111+K01051+K03008+K00517+K01581+K00019+K02434+K00654+K01230+K01900+K01950+K01648+K01895+K00681+K02150+K03006+K00940+K10760+K13953+K00083+K08764+K07513+K11188+K02133+K00228+K00025+K02128+K03942+K00888+K09458+K01187+K05546+K00026+K02284+K02092+K02093+K02095+K01115+K03941+K00134+K00844+K02265+K01899+K00036+K00411+K01697+K13034+K02320+K00971+K00966+K01689+K00234+K00500+K00029+…
Biosynthesis of secondary metabolites	3507	ko01110	Unigene100000_All;Unigene100150_All;Unigene100154_All;Unigene100206_All;Unigene100299_All;Unigene100334_All;Unigene100350_All;Unigene100467_All;Unigene100514_All;Unigene100522_All;Unigene100532_All;Unigene100700_All;Unigene100705_All;Unigene100734_All;Uni	K01647+K00517+K01581+K00120+K01900+K01648+K01895+K00940+K10760+K13953+K00083+K07513+K11188+K05356+K00228+K00025+K00026+K00134+K00844+K01899+K00036+K00971+K00966+K01689+K00234+K00927+K00318+K01692+K14066+K01823+K01810+K11818+K01693+K01658+K01840+K01835+K00600+K00813+K00430+K00616+K01610+K00789+K00012+K13081+K00591+K00602+K01783+K00128+K00121+K01809+K01681+K01785+K03782+K01188+K13606+K01623+K13071+…
Plant-pathogen interaction	1665	ko04626	Unigene100032_All;Unigene100192_All;Unigene1001_All;Unigene1002_All;Unigene10045_All;Unigene101730_All;Unigene102449_All;Unigene10282_All;Unigene102973_All;Unigene103272_All;Unigene10351_All;Unigene103718_All;Unigene104067_All;Unigene104122_All;Unigene104645_All;Unigene104922_All;Unigene104934_All;Unigene104935_All;Unigene1049_All;Unigene105011_All;Unigene1050_All;Unigene1051_All;Unigene1052_All;…	K02183+K13416+K13430+K04371+K13448+K13420+K04079+K13412+K13429+K05391+K09487+K13462+K13449+K13447+K13457+K13417+K02358+K13414+K13424+K13422+K13413+K13456+K13459+K13428+K13460+K13425+K13426+K13458+K13473+K04368+K13427+K00864+K13463+K13464+K12795+K13423
Ribosome	1594	ko03010	Unigene100113_All;Unigene100126_All;Unigene100172_All;Unigene100283_All;Unigene100291_All;Unigene100306_All;Unigene100318_All;Unigene100342_All;Unigene100358_All;Unigene100404_All;Unigene100483_All;Unigene100490_All;Unigene100570_All;Unigene100642_All;Unigene100668_All;Unigene100708_All;Unigene10075_All;Unigene100808_All;Unigene100859_All;Unigene100927_All;Unigene100980_All;Unigene101017_All;Unig…	K02991+K02918+K02989+K02937+K02978+K02997+K02920+K02865+K02995+K02882+K02915+K02966+K02873+K02893+K02889+K02974+K02870+K02905+K02983+K02894+K02932+K02917+K02925+K02903+K02940+K02898+K02885+K02900+K02930+K02901+K02942+K02973+K02964+K02962+K02938+K02949+K02975+K02984+K02981+K02922+K02866+K02896+K02941+K02910+K02958+K02946+K02993+K02971+K02977+K02863+K02908+K02987+K02877+K02976+K02957+K02998+K02906+…
Spliceosome	1479	ko03040	Unigene100017_All;Unigene100161_All;Unigene100314_All;Unigene100538_All;Unigene100678_All;Unigene100698_All;Unigene100792_All;Unigene100852_All;Unigene100917_All;Unigene101074_All;Unigene101081_All;Unigene101147_All;Unigene101343_All;Unigene101394_All;Unigene101512_All;Unigene101515_All;Unigene101544_All;Unigene101647_All;Unigene101724_All;Unigene101839_All;Unigene10183_All;Unigene102018_All;Unig…	K12858+K12811+K12849+K12815+K12890+K12891+K12846+K12839+K03283+K12825+K12856+K12821+K12865+K12843+K12854+K12829+K11984+K12836+K12822+K12831+K11086+K12871+K13025+K12819+K12837+K12896+K12818+K12872+K12741+K11093+K12826+K12859+K12852+K12869+K12867+K12832+K12860+K12842+K12830+K11094+K12813+K12844+K12820+K12833+K06063+K12828+K12817+K11098+K11096+K12881+K12874+K12861+K12882+K11097+K12662+K12812+K11095+…
Protein processing in endoplasmic reticulum	1019	ko04141	Unigene100016_All;Unigene100020_All;Unigene100047_All;Unigene100055_All;Unigene100164_All;Unigene100257_All;Unigene100293_All;Unigene100451_All;Unigene100486_All;Unigene100655_All;Unigene100737_All;Unigene100792_All;Unigene100810_All;Unigene100878_All;Unigene100926_All;Unigene101210_All;Unigene101340_All;Unigene101363_All;Unigene101377_All;Unigene101386_All;Unigene101495_All;Unigene101544_All;Uni…	K09580+K13993+K09486+K01230+K09503+K06689+K10839+K09490+K03283+K14026+K05546+K04554+K03094+K09517+K04523+K13525+K14012+K11718+K08288+K14003+K04079+K14005+K07151+K07342+K09584+K12666+K01228+K03237+K13989+K13719+K09487+K08054+K08057+K09562+K09523+K07953+K14007+K10088+K14016+K14006+K09561+K10601+K10661+K14004+K09518+K08852+K08653+K10956+K14011+K10575+K13250+K10666+K14009+K10578+K09540+K09481+K12670+…
Purine metabolism	727	ko00230	Unigene100147_All;Unigene100442_All;Unigene100467_All;Unigene100717_All;Unigene100786_All;Unigene100936_All;Unigene100963_All;Unigene101277_All;Unigene10130_All;Unigene101441_All;Unigene101595_All;Unigene101657_All;Unigene101918_All;Unigene102322_All;Unigene102404_All;Unigene102422_All;Unigene102995_All;Unigene103141_All;Unigene103220_All;Unigene103254_All;Unigene103316_All;Unigene103438_All;Unig…	K03008+K03006+K00940+K02320+K03019+K02335+K01835+K00602+K00526+K10808+K01466+K02327+K02999+K12319+K02324+K00088+K01522+K03010+K00939+K03026+K03046+K00948+K00962+K00873+K00106+K01756+K03007+K03014+K01488+K03043+K03017+K02321+K03018+K03022+K00759+K03015+K01519+K00958+K13811+K00856+K11808+K03505+K03027+K02325+K00365+K01427+K03020+K00760+K10807+K00601+K03025+K01951+K00942+K01490+K03506+K00860+K01945+…
Pyrimidine metabolism	657	ko00240	Unigene100108_All;Unigene100147_All;Unigene100442_All;Unigene100467_All;Unigene100717_All;Unigene100786_All;Unigene100936_All;Unigene100963_All;Unigene101277_All;Unigene10130_All;Unigene101441_All;Unigene101595_All;Unigene101657_All;Unigene101918_All;Unigene102177_All;Unigene102322_All;Unigene102358_All;Unigene102404_All;Unigene102995_All;Unigene103141_All;Unigene103220_All;Unigene103254_All;Unig…	K01718+K03008+K03006+K00940+K02320+K03019+K02335+K01465+K13421+K00876+K00526+K10808+K11541+K00609+K02327+K02999+K02324+K03010+K03026+K03046+K00962+K01937+K03007+K03014+K01955+K03043+K03017+K02321+K03018+K03022+K13800+K03015+K01519+K13998+K03505+K03027+K02325+K00384+K03020+K10807+K01464+K03025+K00943+K03506+K03787+K03024+K03021+K03002+K03000+K03011+K01956+K03504+K01489+K00857+K00254+K09903+K02328+…
Starch and sucrose metabolism	640	ko00500	Unigene100141_All;Unigene10018_All;Unigene100926_All;Unigene101159_All;Unigene101971_All;Unigene102422_All;Unigene10249_All;Unigene103261_All;Unigene103465_All;Unigene103659_All;Unigene103781_All;Unigene10445_All;Unigene104486_All;Unigene104519_All;Unigene10486_All;Unigene105110_All;Unigene105782_All;Unigene105833_All;Unigene106381_All;Unigene107505_All;Unigene107833_All;Unigene108039_All;Unigene…	K01051+K01187+K00844+K01810+K01835+K00697+K01087+K00012+K01179+K00688+K01193+K01194+K01188+K05350+K00695+K00705+K00963+K00770+K01177+K00975+K01184+K00703+K13648+K00700+K05349+K00847+K01213+K00696+K08679+K01176+K00706
Phenylpropanoid biosynthesis	557	ko00940	Unigene100522_All;Unigene100700_All;Unigene10279_All;Unigene103069_All;Unigene103580_All;Unigene104141_All;Unigene10486_All;Unigene106381_All;Unigene106568_All;Unigene107189_All;Unigene107332_All;Unigene107854_All;Unigene109098_All;Unigene109678_All;Unigene110038_All;Unigene113055_All;Unigene113419_All;Unigene115590_All;Unigene115659_All;Unigene115661_All;Unigene115866_All;Unigene116680_All;Unige…	K00083+K11188+K00430+K03782+K01188+K05350+K09753+K12355+K13065+K01904+K09754+K09756+K12356+K09755+K13066+K00487+K05349+K09757+K00588+K13068+K10775
Oxidative phosphorylation	497	ko00190	Unigene100075_All;Unigene10038_All;Unigene100545_All;Unigene100756_All;Unigene100825_All;Unigene100842_All;Unigene100986_All;Unigene101164_All;Unigene101235_All;Unigene101338_All;Unigene102021_All;Unigene102804_All;Unigene102808_All;Unigene102850_All;Unigene103148_All;Unigene103286_All;Unigene103959_All;Unigene104164_All;Unigene104759_All;Unigene104803_All;Unigene10504_All;Unigene105073_All;Unige…	K02132+K02111+K02150+K02133+K02128+K03942+K03941+K02265+K00411+K00234+K03950+K03937+K02126+K02256+K11352+K00329+K00356+K01507+K02137+K02151+K03938+K03965+K02154+K00413+K03963+K02267+K02136+K03943+K03935+K05573+K03934+K00417+K02145+K02155+K00412+K00235+K05577+K02147+K00236+K02152+K03936+K01535+K00415+K03883+K02153+K03885+K03661+K03940+K02112+K03946+K05575+K03955+K02134+K02260+K03878+K05579+K02148+…
Zeatin biosynthesis	493	ko00908	Unigene100304_All;Unigene100514_All;Unigene101109_All;Unigene101558_All;Unigene101773_All;Unigene10186_All;Unigene102300_All;Unigene102674_All;Unigene102990_All;Unigene103115_All;Unigene103296_All;Unigene103553_All;Unigene103554_All;Unigene105599_All;Unigene107944_All;Unigene108388_All;Unigene10881_All;Unigene10926_All;Unigene10996_All;Unigene110229_All;Unigene110886_All;Unigene110971_All;Unigene…	K13495+K10760+K00279+K10717+K13493+K13496+K00791
Endocytosis	482	ko04144	Unigene1006_All;Unigene100720_All;Unigene100792_All;Unigene1007_All;Unigene100957_All;Unigene102028_All;Unigene102476_All;Unigene102481_All;Unigene102520_All;Unigene102712_All;Unigene103031_All;Unigene103223_All;Unigene103688_All;Unigene104179_All;Unigene104691_All;Unigene104998_All;Unigene105769_All;Unigene10594_All;Unigene106030_All;Unigene106040_All;Unigene106495_All;Unigene106608_All;Unigene1…	K10591+K07905+K03283+K01115+K07897+K04646+K12199+K12489+K01528+K12200+K12193+K11826+K11827+K12191+K12196+K00889+K12197+K11247+K12493+K11824+K12194+K11866+K12183+K12198+K12486+K12185+K12184+K12188+K12195+K07887+K12189+K12192+K12492+K07888+K12190
Ubiquitin mediated proteolysis	463	ko04120	Unigene100035_All;Unigene100174_All;Unigene100451_All;Unigene1006_All;Unigene1007_All;Unigene101151_All;Unigene101273_All;Unigene101340_All;Unigene101377_All;Unigene101606_All;Unigene103127_All;Unigene103189_All;Unigene103321_All;Unigene10425_All;Unigene104513_All;Unigene105020_All;Unigene105815_All;Unigene106078_All;Unigene106120_All;Unigene106506_All;Unigene106674_All;Unigene106957_All;Unigene1…	K03178+K10590+K06689+K10591+K10592+K04649+K04554+K03094+K10589+K03350+K10688+K03364+K03351+K10573+K03872+K10610+K03875+K10580+K10609+K09561+K03357+K10601+K03348+K10579+K10684+K10143+K10576+K10575+K10578+K03869+K10685+K10581+K10144+K03349+K04506+K10615+K10599+K10140+K03868+K10577+K04706+K10588+K10597+K10583+K10598+K10686+K03352+K10570+K03355+K03358+K06688+K03363+K10571+K03353+K03354+K10587
Glycolysis / Gluconeogenesis	442	ko00010	Unigene100350_All;Unigene100522_All;Unigene100734_All;Unigene101030_All;Unigene101159_All;Unigene101336_All;Unigene10139_All;Unigene101626_All;Unigene101971_All;Unigene102422_All;Unigene102866_All;Unigene103538_All;Unigene10380_All;Unigene103848_All;Unigene103871_All;Unigene103947_All;Unigene104045_All;Unigene104288_All;Unigene104504_All;Unigene104755_All;Unigene105023_All;Unigene105135_All;Unige…	K01895+K13953+K00134+K00844+K01689+K00927+K01810+K01835+K01610+K00128+K00121+K01785+K01623+K00627+K01803+K00002+K00001+K03841+K01834+K00873+K00162+K00382+K00161+K01624+K00850+K00016+K01568+K01792+K00131
RNA polymerase	419	ko03020	Unigene100147_All;Unigene100442_All;Unigene100717_All;Unigene100786_All;Unigene100936_All;Unigene100963_All;Unigene101277_All;Unigene101441_All;Unigene101595_All;Unigene101657_All;Unigene102322_All;Unigene102404_All;Unigene102995_All;Unigene103141_All;Unigene103220_All;Unigene103254_All;Unigene103316_All;Unigene103688_All;Unigene104825_All;Unigene105097_All;Unigene105121_All;Unigene105131_All;Uni…	K03008+K03006+K03019+K02999+K03010+K03026+K03046+K03007+K03014+K03043+K03017+K03018+K03022+K03015+K03027+K03020+K03025+K03024+K03021+K03002+K03000+K03011+K03040+K03005+K03013+K03012+K03016+K03023+K03009
Peroxisome	393	ko04146	Unigene100530_All;Unigene100532_All;Unigene101749_All;Unigene101793_All;Unigene101872_All;Unigene102204_All;Unigene102206_All;Unigene102216_All;Unigene102345_All;Unigene102371_All;Unigene102944_All;Unigene103372_All;Unigene103442_All;Unigene103801_All;Unigene103876_All;Unigene104040_All;Unigene104543_All;Unigene105643_All;Unigene105852_All;Unigene107039_All;Unigene107069_All;Unigene107070_All;Uni…	K08764+K07513+K01897+K03781+K04565+K13341+K05677+K06664+K11147+K11517+K13345+K13338+K04564+K00232+K13348+K13347+K00106+K00869+K13237+K13354+K13343+K01578+K00031+K13342+K11187+K03426+K01640+K13346+K12261+K13336+K13339+K13337+K13335
Phagosome	392	ko04145	Unigene10021_All;Unigene10038_All;Unigene100545_All;Unigene101035_All;Unigene101067_All;Unigene101106_All;Unigene101200_All;Unigene101729_All;Unigene102481_All;Unigene103503_All;Unigene103504_All;Unigene103816_All;Unigene103852_All;Unigene103880_All;Unigene104759_All;Unigene104985_All;Unigene105076_All;Unigene105077_All;Unigene105099_All;Unigene105100_All;Unigene105282_All;Unigene105426_All;Unige…	K05692+K02150+K07374+K07375+K07897+K07342+K00914+K00921+K02151+K04392+K02154+K08054+K08057+K02145+K02155+K08517+K02147+K10956+K02152+K09481+K02153+K03661+K02148+K02146+K08492+K07887+K02149+K08488+K02144+K07888
Amino sugar and nucleotide sugar metabolism	379	ko00520	Unigene100931_All;Unigene101159_All;Unigene101325_All;Unigene101661_All;Unigene101971_All;Unigene102422_All;Unigene102616_All;Unigene103079_All;Unigene103211_All;Unigene103261_All;Unigene103888_All;Unigene10536_All;Unigene105724_All;Unigene105833_All;Unigene106051_All;Unigene106052_All;Unigene106129_All;Unigene106540_All;Unigene106760_All;Unigene106976_All;Unigene107307_All;Unigene107505_All;Unig…	K01183+K00844+K00971+K00966+K12450+K01810+K01840+K01835+K00621+K02377+K12447+K00012+K01809+K12373+K00972+K12448+K00820+K00963+K00770+K00975+K13648+K01836+K01784+K00847+K00849+K00326+K08679+K12449+K01711+K10046+K12451+K12446+K06118
Terpenoid backbone biosynthesis	376	ko00900	Unigene100705_All;Unigene101109_All;Unigene10171_All;Unigene101773_All;Unigene101832_All;Unigene102031_All;Unigene102300_All;Unigene102392_All;Unigene102620_All;Unigene103192_All;Unigene103594_All;Unigene105169_All;Unigene105345_All;Unigene105599_All;Unigene10680_All;Unigene109523_All;Unigene110728_All;Unigene110886_All;Unigene110971_All;Unigene111946_All;Unigene112241_All;Unigene113315_All;Unige…	K05356+K14066+K01823+K00626+K00869+K11778+K01597+K00919+K01641+K01662+K00787+K01770+K00991+K12742+K03527+K10960+K13789+K00099+K00021+K03526+K00938
Limonene and pinene degradation	344	ko00903	Unigene100150_All;Unigene100206_All;Unigene101585_All;Unigene102181_All;Unigene102961_All;Unigene103538_All;Unigene103871_All;Unigene104504_All;Unigene105529_All;Unigene105619_All;Unigene1057_All;Unigene1058_All;Unigene1059_All;Unigene106471_All;Unigene106545_All;Unigene106661_All;Unigene106676_All;Unigene106700_All;Unigene107106_All;Unigene107578_All;Unigene107865_All;Unigene107872_All;Unigene10…	K00517+K00120+K01692+K00128+K01076
Stilbenoid, diarylheptanoid and gingerol biosynthesis	342	ko00945	Unigene100150_All;Unigene102181_All;Unigene102961_All;Unigene105619_All;Unigene1057_All;Unigene1058_All;Unigene1059_All;Unigene106471_All;Unigene106545_All;Unigene106676_All;Unigene107578_All;Unigene107872_All;Unigene109250_All;Unigene109678_All;Unigene10973_All;Unigene1097_All;Unigene1098_All;Unigene1099_All;Unigene1100_All;Unigene112860_All;Unigene113221_All;Unigene115866_All;Unigene1174_All;Un…	K00517+K13065+K09754+K00487+K00588+K13232
Phenylalanine metabolism	341	ko00360	Unigene100700_All;Unigene101355_All;Unigene102725_All;Unigene10279_All;Unigene103069_All;Unigene103580_All;Unigene104141_All;Unigene104206_All;Unigene107189_All;Unigene107332_All;Unigene107854_All;Unigene109706_All;Unigene110038_All;Unigene111330_All;Unigene113011_All;Unigene115590_All;Unigene115866_All;Unigene116680_All;Unigene116706_All;Unigene11833_All;Unigene119328_All;Unigene121114_All;Unige…	K11188+K00500+K00813+K00430+K03782+K00457+K01904+K09754+K00487+K00815+K00588+K00817+K07253+K00276+K01593+K10775
RNA degradation	331	ko03018	Unigene100661_All;Unigene100957_All;Unigene101336_All;Unigene101359_All;Unigene102028_All;Unigene102665_All;Unigene102743_All;Unigene102984_All;Unigene103099_All;Unigene104021_All;Unigene104456_All;Unigene105458_All;Unigene106173_All;Unigene106222_All;Unigene106324_All;Unigene106340_All;Unigene106808_All;Unigene107278_All;Unigene107736_All;Unigene107798_All;Unigene109150_All;Unigene109509_All;Uni…	K12604+K03514+K01689+K04043+K12580+K12607+K12619+K12572+K00962+K04077+K12605+K12603+K12591+K07573+K12614+K12598+K12602+K12581+K12586+K12616+K03654+K12625+K11600+K12613+K12617+K12622+K12599+K12590+K12624+K12627+K12620+K12608+K08311+K12589+K12585+K12623+K12621+K10643+K12593+K12626+K03681+K03679+K12606+K03678+K12600
Pyruvate metabolism	319	ko00620	Unigene100350_All;Unigene100811_All;Unigene10093_All;Unigene101337_All;Unigene101373_All;Unigene101464_All;Unigene101802_All;Unigene102158_All;Unigene102866_All;Unigene103538_All;Unigene103848_All;Unigene103871_All;Unigene103947_All;Unigene104223_All;Unigene104288_All;Unigene104428_All;Unigene104504_All;Unigene104964_All;Unigene104965_All;Unigene105035_All;Unigene105098_All;Unigene105135_All;Unig…	K01895+K00025+K00026+K00029+K01595+K01759+K01610+K00128+K01638+K00028+K00102+K00627+K01069+K00626+K00873+K00162+K01649+K11262+K01958+K00382+K00161+K01007+K01006+K00016+K00015+K00049+K01962+K02160+K01961+K01512
Nucleotide excision repair	277	ko03420	Unigene100486_All;Unigene100737_All;Unigene101363_All;Unigene101918_All;Unigene10244_All;Unigene102817_All;Unigene102834_All;Unigene104564_All;Unigene105391_All;Unigene106051_All;Unigene106052_All;Unigene106315_All;Unigene106540_All;Unigene106630_All;Unigene106706_All;Unigene10686_All;Unigene106957_All;Unigene107105_All;Unigene107307_All;Unigene10851_All;Unigene110185_All;Unigene111119_All;Unigen…	K10839+K02335+K10842+K02327+K02324+K10754+K10610+K10844+K10609+K10756+K10841+K03142+K10739+K03144+K10846+K10755+K10849+K10747+K07466+K03505+K02325+K03143+K10140+K03868+K02202+K03657+K03506+K10843+K03504+K02328+K10845+K10838+K02326+K10570+K10848+K04802+K03141+K06634
Citrate cycle (TCA cycle)	273	ko00020	Unigene100000_All;Unigene100299_All;Unigene100334_All;Unigene100811_All;Unigene10093_All;Unigene100982_All;Unigene101177_All;Unigene101337_All;Unigene101338_All;Unigene101802_All;Unigene102866_All;Unigene103848_All;Unigene103947_All;Unigene103965_All;Unigene104288_All;Unigene104428_All;Unigene104636_All;Unigene105135_All;Unigene106258_All;Unigene106563_All;Unigene106976_All;Unigene107886_All;Unig…	K01647+K01900+K01648+K00025+K00026+K01899+K00234+K01610+K01681+K00627+K00658+K00164+K00162+K01958+K00235+K00382+K00031+K00236+K01679+K00161+K00030+K01682+K00237
Carbon fixation in photosynthetic organisms	257	ko00710	Unigene100811_All;Unigene10093_All;Unigene101337_All;Unigene101373_All;Unigene10139_All;Unigene101464_All;Unigene101564_All;Unigene101802_All;Unigene102725_All;Unigene102866_All;Unigene103469_All;Unigene103470_All;Unigene103848_All;Unigene103947_All;Unigene104288_All;Unigene104428_All;Unigene104964_All;Unigene104965_All;Unigene105023_All;Unigene105479_All;Unigene106115_All;Unigene10682_All;Unigen…	K00025+K00026+K00029+K00927+K01595+K01602+K00813+K01610+K01783+K00028+K01623+K01803+K03841+K00873+K00615+K01624+K01006+K01601+K05298+K00814+K01807+K00855+K01100
Tryptophan metabolism	256	ko00380	Unigene101585_All;Unigene101793_All;Unigene102181_All;Unigene102204_All;Unigene103538_All;Unigene103871_All;Unigene104141_All;Unigene104251_All;Unigene104504_All;Unigene105529_All;Unigene105643_All;Unigene106661_All;Unigene106700_All;Unigene107106_All;Unigene107332_All;Unigene107772_All;Unigene108880_All;Unigene109098_All;Unigene109110_All;Unigene109523_All;Unigene11029_All;Unigene110421_All;Unig…	K01692+K03781+K11818+K00128+K03782+K01867+K00164+K00626+K00452+K11821+K00453+K11820+K11816+K11868+K01237+K11817+K01593
Fatty acid metabolism	254	ko00071	Unigene100522_All;Unigene100532_All;Unigene100734_All;Unigene101585_All;Unigene101749_All;Unigene102216_All;Unigene103372_All;Unigene103538_All;Unigene10380_All;Unigene103871_All;Unigene104504_All;Unigene105529_All;Unigene105852_All;Unigene106661_All;Unigene106700_All;Unigene106712_All;Unigene107106_All;Unigene107771_All;Unigene10881_All;Unigene109098_All;Unigene109173_All;Unigene109523_All;Unige…	K13953+K07513+K01692+K01897+K00128+K00121+K00001+K00232+K00626+K00249+K13238
Cysteine and methionine metabolism	252	ko00270	Unigene101272_All;Unigene102540_All;Unigene102725_All;Unigene103235_All;Unigene104430_All;Unigene106222_All;Unigene107296_All;Unigene107343_All;Unigene107522_All;Unigene109765_All;Unigene110766_All;Unigene111086_All;Unigene113011_All;Unigene113830_All;Unigene114031_All;Unigene114065_All;Unigene115488_All;Unigene115605_All;Unigene116020_All;Unigene116104_All;Unigene116817_All;Unigene116855_All;Uni…	K01697+K13034+K01251+K00813+K00789+K00558+K08967+K01740+K12524+K00549+K01611+K01739+K01738+K00797+K00815+K01762+K05933+K00133+K00016+K01761+K00640+K01244+K00547+K09880+K01760+K00928+K01758+K00641
Flavonoid biosynthesis	251	ko00941	Unigene103392_All;Unigene1059_All;Unigene107830_All;Unigene109678_All;Unigene1099_All;Unigene1100_All;Unigene112860_All;Unigene115866_All;Unigene1174_All;Unigene1175_All;Unigene1176_All;Unigene120783_All;Unigene121487_All;Unigene122113_All;Unigene1230_All;Unigene1232_All;Unigene1233_All;Unigene123714_All;Unigene12371_All;Unigene12406_All;Unigene124672_All;Unigene124802_All;Unigene12514_All;Unigen…	K13081+K05280+K13065+K09754+K05278+K00660+K00487+K13083+K05277+K13082+K00588+K00091+K08695+K01859+K00475
Glycerophospholipid metabolism	241	ko00564	Unigene100957_All;Unigene101202_All;Unigene102060_All;Unigene102412_All;Unigene103455_All;Unigene104967_All;Unigene106533_All;Unigene107153_All;Unigene107760_All;Unigene108190_All;Unigene10821_All;Unigene109777_All;Unigene110253_All;Unigene110654_All;Unigene111269_All;Unigene112618_All;Unigene112653_All;Unigene113474_All;Unigene114670_All;Unigene115115_All;Unigene115712_All;Unigene115736_All;Unig…	K01115+K00006+K01613+K00993+K13506+K00901+K00981+K01114+K00968+K00655+K00995+K13510+K00999+K13508+K00630+K00111+K01126+K05929+K06130+K13523+K13513+K00894+K13511+K01047+K00967+K08730
Circadian rhythm - plant	239	ko04712	Unigene100080_All;Unigene1012_All;Unigene1017_All;Unigene113833_All;Unigene11629_All;Unigene119910_All;Unigene121487_All;Unigene122113_All;Unigene123526_All;Unigene128402_All;Unigene12883_All;Unigene129614_All;Unigene130468_All;Unigene130469_All;Unigene130613_All;Unigene131071_All;Unigene131184_All;Unigene133737_All;Unigene1341_All;Unigene134239_All;Unigene1343_All;Unigene13645_All;Unigene13648_A…	K03115+K12135+K03097+K12129+K12127+K00660+K12124+K12126+K12115+K12132+K12121+K12122+K12116+K12134+K12125+K12133+K12128+K12130+K12119+K12118+K12117+K12131+K12120
Carotenoid biosynthesis	232	ko00906	Unigene107928_All;Unigene10849_All;Unigene118197_All;Unigene119775_All;Unigene119928_All;Unigene121852_All;Unigene121853_All;Unigene121854_All;Unigene121898_All;Unigene121951_All;Unigene123539_All;Unigene12461_All;Unigene126004_All;Unigene126197_All;Unigene126744_All;Unigene127845_All;Unigene128063_All;Unigene129894_All;Unigene130540_All;Unigene13144_All;Unigene136612_All;Unigene13841_All;Unigene…	K09835+K09841+K09837+K00514+K06444+K02294+K09843+K09838+K02293+K06443+K09840+K02291+K09842+K09839
Basal transcription factors	232	ko03022	Unigene10133_All;Unigene10244_All;Unigene102522_All;Unigene104799_All;Unigene105348_All;Unigene105603_All;Unigene106222_All;Unigene106706_All;Unigene107105_All;Unigene109024_All;Unigene109721_All;Unigene110431_All;Unigene111083_All;Unigene111116_All;Unigene111731_All;Unigene111988_All;Unigene114968_All;Unigene115170_All;Unigene115635_All;Unigene115640_All;Unigene115728_All;Unigene116336_All;Unige…	K03126+K10842+K03125+K03138+K10844+K03130+K03120+K03124+K03142+K03127+K03144+K03123+K03143+K03128+K03131+K02202+K03139+K03136+K10843+K03137+K10845+K03134+K03133+K03132+K03141+K03135+K06634+K03122
Pentose and glucuronate interconversions	228	ko00040	Unigene100141_All;Unigene10018_All;Unigene103261_All;Unigene103469_All;Unigene103470_All;Unigene103538_All;Unigene103871_All;Unigene104504_All;Unigene105529_All;Unigene105782_All;Unigene106661_All;Unigene106700_All;Unigene10682_All;Unigene107106_All;Unigene108039_All;Unigene109098_All;Unigene10915_All;Unigene109536_All;Unigene111487_All;Unigene112539_All;Unigene112574_All;Unigene113419_All;Unigen…	K01051+K00012+K01783+K00128+K00963+K01728+K01184+K01805+K01213+K00875+K00854+K01625
Aminoacyl-tRNA biosynthesis	226	ko00970	Unigene100248_All;Unigene100848_All;Unigene101990_All;Unigene102270_All;Unigene102993_All;Unigene103045_All;Unigene104849_All;Unigene104850_All;Unigene104961_All;Unigene104962_All;Unigene105633_All;Unigene105808_All;Unigene105976_All;Unigene108880_All;Unigene109280_All;Unigene111975_All;Unigene113593_All;Unigene113651_All;Unigene113652_All;Unigene118143_All;Unigene118144_All;Unigene118571_All;Uni…	K02434+K01872+K01870+K01869+K01880+K01893+K01876+K04567+K01874+K01867+K01886+K01890+K01866+K01885+K01868+K01889+K00604+K01887+K02435+K01873+K01875+K02433+K01881+K01892+K01883
ABC transporters	211	ko02010	Unigene101147_All;Unigene101820_All;Unigene102345_All;Unigene103287_All;Unigene103876_All;Unigene104040_All;Unigene108696_All;Unigene109113_All;Unigene109858_All;Unigene1101_All;Unigene110243_All;Unigene110289_All;Unigene112255_All;Unigene112738_All;Unigene115448_All;Unigene11713_All;Unigene117266_All;Unigene118726_All;Unigene123001_All;Unigene123575_All;Unigene124007_All;Unigene124927_All;Unigen…	K05681+K05643+K05677+K05666+K05663+K05658
Glyoxylate and dicarboxylate metabolism	211	ko00630	Unigene100000_All;Unigene100811_All;Unigene10093_All;Unigene100982_All;Unigene101337_All;Unigene101564_All;Unigene101802_All;Unigene101837_All;Unigene103801_All;Unigene103965_All;Unigene104173_All;Unigene104223_All;Unigene104428_All;Unigene105098_All;Unigene106235_All;Unigene106258_All;Unigene10675_All;Unigene107886_All;Unigene108172_All;Unigene108358_All;Unigene108742_All;Unigene108987_All;Unige…	K01647+K00025+K00026+K01602+K01637+K11517+K01681+K01638+K01966+K00122+K00626+K01455+K01433+K00015+K00049+K01601+K01625+K01682
Ascorbate and aldarate metabolism	207	ko00053	Unigene103261_All;Unigene103538_All;Unigene103871_All;Unigene104504_All;Unigene105529_All;Unigene106661_All;Unigene106700_All;Unigene107106_All;Unigene107431_All;Unigene107664_All;Unigene107880_All;Unigene109098_All;Unigene109536_All;Unigene112574_All;Unigene113419_All;Unigene114468_All;Unigene11482_All;Unigene115152_All;Unigene11586_All;Unigene117003_All;Unigene117337_All;Unigene117738_All;Unige…	K00012+K00128+K00434+K00423+K10047+K00469+K00064+K08232+K10046+K00225
Arginine and proline metabolism	207	ko00330	Unigene100154_All;Unigene101410_All;Unigene102725_All;Unigene103538_All;Unigene103871_All;Unigene104504_All;Unigene105057_All;Unigene105111_All;Unigene105529_All;Unigene106140_All;Unigene106311_All;Unigene106623_All;Unigene106661_All;Unigene106700_All;Unigene107106_All;Unigene108307_All;Unigene108782_All;Unigene109098_All;Unigene110526_All;Unigene110593_All;Unigene111146_All;Unigene111296_All;Uni…	K01581+K00318+K00813+K00128+K00262+K00294+K12657+K01915+K00819+K00147+K01611+K00611+K01259+K00931+K00797+K01427+K00472+K00818+K01438+K13427+K01476+K00145+K00620+K01940+K01583+K00930+K00286+K10536+K01755+K00261+K01625
Tyrosine metabolism	201	ko00350	Unigene100522_All;Unigene100734_All;Unigene102686_All;Unigene102725_All;Unigene10380_All;Unigene104206_All;Unigene105400_All;Unigene106155_All;Unigene106712_All;Unigene107091_All;Unigene107908_All;Unigene108116_All;Unigene108283_All;Unigene108432_All;Unigene109522_All;Unigene110141_All;Unigene111815_All;Unigene112239_All;Unigene113011_All;Unigene115601_All;Unigene115626_All;Unigene115627_All;Unig…	K13953+K00451+K00813+K00121+K00457+K01800+K00001+K00135+K00599+K00422+K00815+K01592+K00817+K07253+K00276+K01593+K01555
Propanoate metabolism	198	ko00640	Unigene100299_All;Unigene100350_All;Unigene101177_All;Unigene101585_All;Unigene102099_All;Unigene103392_All;Unigene103538_All;Unigene103871_All;Unigene104504_All;Unigene104636_All;Unigene105529_All;Unigene106235_All;Unigene106616_All;Unigene106661_All;Unigene106700_All;Unigene107106_All;Unigene108778_All;Unigene109098_All;Unigene109523_All;Unigene111923_All;Unigene112896_All;Unigene113419_All;Uni…	K01900+K01895+K01899+K01692+K01720+K00224+K00128+K01966+K00140+K00626+K11262+K01578+K00016+K00249+K01962+K01505+K02160+K01961+K13524+K05605+K01908
Valine, leucine and isoleucine degradation	195	ko00280	Unigene100532_All;Unigene101585_All;Unigene102216_All;Unigene103372_All;Unigene103538_All;Unigene103871_All;Unigene104504_All;Unigene105529_All;Unigene106235_All;Unigene106661_All;Unigene106700_All;Unigene106899_All;Unigene107106_All;Unigene108778_All;Unigene109098_All;Unigene109173_All;Unigene109523_All;Unigene1104_All;Unigene1105_All;Unigene1106_All;Unigene1107_All;Unigene1108_All;Unigene1109_A…	K07513+K01692+K00128+K01966+K01969+K00140+K00626+K00020+K00826+K01641+K01968+K00382+K00166+K00249+K01640+K00253+K13524+K00167+K09699+K05605
Cyanoamino acid metabolism	190	ko00460	Unigene100387_All;Unigene101272_All;Unigene102439_All;Unigene10486_All;Unigene105696_All;Unigene106381_All;Unigene113055_All;Unigene1141_All;Unigene1142_All;Unigene115289_All;Unigene115659_All;Unigene115661_All;Unigene117190_All;Unigene118226_All;Unigene118227_All;Unigene118228_All;Unigene12200_All;Unigene122806_All;Unigene124784_All;Unigene125724_All;Unigene126804_All;Unigene128026_All;Unigene12…	K00681+K13034+K00600+K01188+K05350+K13030+K08248+K05349+K08249+K13035
Glutathione metabolism	184	ko00480	Unigene10002_All;Unigene100154_All;Unigene100387_All;Unigene101209_All;Unigene102078_All;Unigene102138_All;Unigene103818_All;Unigene105111_All;Unigene106311_All;Unigene107431_All;Unigene107621_All;Unigene109287_All;Unigene110526_All;Unigene113737_All;Unigene113803_All;Unigene114045_All;Unigene115152_All;Unigene115182_All;Unigene115606_All;Unigene115607_All;Unigene11586_All;Unigene116078_All;Unige…	K01920+K01581+K00681+K00036+K00432+K10808+K00434+K00033+K00799+K00031+K00797+K10807+K01255+K01469+K01919+K00383
Phosphatidylinositol signaling system	184	ko04070	Unigene100032_All;Unigene100192_All;Unigene100882_All;Unigene103816_All;Unigene103880_All;Unigene104934_All;Unigene104935_All;Unigene104967_All;Unigene106533_All;Unigene106578_All;Unigene107984_All;Unigene108543_All;Unigene111514_All;Unigene114468_All;Unigene115089_All;Unigene115736_All;Unigene115737_All;Unigene116026_All;Unigene117264_All;Unigene117476_All;Unigene119807_All;Unigene121377_All;Uni…	K02183+K00888+K00914+K00921+K00901+K00981+K01092+K10047+K00889+K00999+K00913+K05857+K01110+K01082+K01107
Inositol phosphate metabolism	183	ko00562	Unigene100882_All;Unigene103816_All;Unigene103880_All;Unigene105479_All;Unigene107708_All;Unigene107760_All;Unigene108529_All;Unigene108778_All;Unigene113842_All;Unigene114468_All;Unigene115089_All;Unigene115736_All;Unigene115737_All;Unigene11579_All;Unigene116026_All;Unigene117264_All;Unigene118853_All;Unigene121878_All;Unigene123321_All;Unigene123562_All;Unigene125093_All;Unigene125899_All;Unig…	K00888+K00914+K00921+K01803+K01114+K00010+K00140+K01092+K10047+K00889+K00999+K01858+K00913+K05857+K00469+K01110+K01082+K01107
Proteasome	182	ko03050	Unigene100478_All;Unigene100479_All;Unigene101120_All;Unigene10149_All;Unigene103627_All;Unigene104314_All;Unigene105230_All;Unigene106246_All;Unigene106725_All;Unigene107640_All;Unigene107871_All;Unigene108968_All;Unigene108997_All;Unigene109499_All;Unigene110298_All;Unigene110445_All;Unigene110528_All;Unigene110853_All;Unigene111316_All;Unigene112362_All;Unigene112652_All;Unigene113043_All;Unig…	K03038+K03033+K03030+K03028+K02735+K10881+K03062+K11599+K02731+K02739+K03032+K03031+K03063+K02729+K03036+K02725+K02734+K02727+K02736+K06699+K03029+K03066+K06700+K03037+K02728+K03061+K03064+K03035+K02732+K02737+K03065+K02730+K02726+K02738+K03039
Alanine, aspartate and glutamate metabolism	179	ko00250	Unigene10031_All;Unigene102725_All;Unigene104401_All;Unigene105057_All;Unigene107091_All;Unigene108307_All;Unigene109098_All;Unigene109522_All;Unigene110434_All;Unigene110593_All;Unigene111063_All;Unigene111967_All;Unigene112130_All;Unigene112807_All;Unigene112976_All;Unigene113011_All;Unigene113194_All;Unigene114132_All;Unigene115692_All;Unigene116101_All;Unigene116302_All;Unigene117082_All;Unig…	K13566+K00813+K11541+K00609+K00262+K00135+K00294+K00278+K01915+K01756+K01953+K00820+K01955+K00264+K01580+K01939+K01940+K01956+K00814+K00764+K13524+K01755+K00261+K00827
DNA replication	174	ko03030	Unigene10130_All;Unigene101918_All;Unigene103029_All;Unigene104564_All;Unigene105391_All;Unigene106315_All;Unigene106706_All;Unigene106893_All;Unigene113484_All;Unigene114437_All;Unigene11617_All;Unigene117555_All;Unigene119215_All;Unigene119478_All;Unigene119480_All;Unigene119481_All;Unigene119482_All;Unigene123766_All;Unigene124358_All;Unigene124494_All;Unigene124926_All;Unigene126341_All;Unige…	K02320+K02335+K10742+K02327+K02324+K10754+K02210+K10756+K02321+K10739+K10755+K10747+K07466+K03505+K02325+K10745+K03506+K02209+K04799+K03504+K02328+K02326+K02542+K02540+K10743+K03111+K02212+K02684+K04802+K10744+K02685+K02541
Pentose phosphate pathway	172	ko00030	Unigene101209_All;Unigene101971_All;Unigene102078_All;Unigene102422_All;Unigene102810_All;Unigene103469_All;Unigene103470_All;Unigene105023_All;Unigene105833_All;Unigene10682_All;Unigene107214_All;Unigene107505_All;Unigene107833_All;Unigene108279_All;Unigene109287_All;Unigene109385_All;Unigene111693_All;Unigene111847_All;Unigene113014_All;Unigene113618_All;Unigene113625_All;Unigene113737_All;Unig…	K00036+K01810+K01835+K00616+K01783+K01623+K03841+K00033+K00948+K00615+K01624+K01057+K00851+K00850+K00852+K01807+K01625
Biosynthesis of unsaturated fatty acids	172	ko01040	Unigene100532_All;Unigene101234_All;Unigene102216_All;Unigene102944_All;Unigene103372_All;Unigene104061_All;Unigene104928_All;Unigene107865_All;Unigene108145_All;Unigene10881_All;Unigene109173_All;Unigene109523_All;Unigene109714_All;Unigene110014_All;Unigene110419_All;Unigene112625_All;Unigene113591_All;Unigene11391_All;Unigene113996_All;Unigene116046_All;Unigene117565_All;Unigene118507_All;Unige…	K07513+K10256+K00059+K00507+K01076+K01068+K00232+K10255+K03921+K10703+K10257+K10258
Protein export	171	ko03060	Unigene100655_All;Unigene100810_All;Unigene101838_All;Unigene102712_All;Unigene103503_All;Unigene103504_All;Unigene104269_All;Unigene105948_All;Unigene106040_All;Unigene108417_All;Unigene109588_All;Unigene111084_All;Unigene112746_All;Unigene113568_All;Unigene114970_All;Unigene115040_All;Unigene117963_All;Unigene118090_All;Unigene118299_All;Unigene119140_All;Unigene120010_All;Unigene120195_All;Uni…	K09490+K03116+K07342+K13431+K13280+K03107+K03108+K10956+K09540+K09481+K12948+K03105+K03109+K03217+K03070+K03118+K03104+K12272+K03100+K09648+K03106+K12275+K12947+K09647+K03110
Glycerolipid metabolism	171	ko00561	Unigene101866_All;Unigene103447_All;Unigene103455_All;Unigene103538_All;Unigene103871_All;Unigene104504_All;Unigene104967_All;Unigene105529_All;Unigene10557_All;Unigene105938_All;Unigene106661_All;Unigene106700_All;Unigene107106_All;Unigene109098_All;Unigene109636_All;Unigene110253_All;Unigene110533_All;Unigene112792_All;Unigene113419_All;Unigene11482_All;Unigene117003_All;Unigene117337_All;Unige…	K00863+K06119+K13506+K00128+K00901+K00002+K00655+K13508+K00630+K03715+K00679+K09480+K11155+K13523+K13513+K00864+K07407+K06118
Fructose and mannose metabolism	171	ko00051	Unigene101159_All;Unigene101325_All;Unigene102422_All;Unigene103079_All;Unigene103888_All;Unigene104244_All;Unigene105023_All;Unigene105479_All;Unigene106712_All;Unigene107214_All;Unigene107708_All;Unigene108279_All;Unigene111693_All;Unigene111847_All;Unigene113618_All;Unigene113842_All;Unigene113914_All;Unigene114333_All;Unigene114574_All;Unigene114826_All;Unigene117020_All;Unigene118977_All;Uni…	K00844+K00971+K00966+K01840+K02377+K01809+K00009+K01623+K01803+K00008+K03841+K01624+K00847+K01805+K00850+K00895+K00100+K01711+K01103
Homologous recombination	164	ko03440	Unigene101918_All;Unigene103118_All;Unigene103651_All;Unigene104564_All;Unigene105230_All;Unigene105905_All;Unigene109488_All;Unigene1165_All;Unigene1166_All;Unigene117555_All;Unigene120524_All;Unigene121998_All;Unigene12240_All;Unigene123766_All;Unigene124926_All;Unigene127696_All;Unigene129136_All;Unigene131129_All;Unigene131377_All;Unigene131764_All;Unigene134146_All;Unigene136980_All;Unigene1…	K02335+K08775+K02327+K10881+K03165+K08991+K10739+K03655+K07466+K03505+K03553+K10901+K10865+K10866+K10875+K10879+K10880+K03504+K04482+K02328+K03111+K10869
Base excision repair	160	ko03410	Unigene101361_All;Unigene101918_All;Unigene103823_All;Unigene103824_All;Unigene104045_All;Unigene104564_All;Unigene105391_All;Unigene107855_All;Unigene109725_All;Unigene109874_All;Unigene111951_All;Unigene114189_All;Unigene114642_All;Unigene118194_All;Unigene124358_All;Unigene124494_All;Unigene127696_All;Unigene128714_All;Unigene128813_All;Unigene130550_All;Unigene13126_All;Unigene132088_All;Unig…	K10773+K02335+K10802+K10563+K02327+K02324+K01142+K01247+K10747+K03505+K10798+K03512+K02330+K03575+K02325+K10803+K03506+K03648+K04799+K03504+K02328+K03652+K01246+K02326+K10801+K03660+K10569+K04802+K10772
Lysine degradation	156	ko00310	Unigene101585_All;Unigene103538_All;Unigene103821_All;Unigene103822_All;Unigene103871_All;Unigene104504_All;Unigene105529_All;Unigene106563_All;Unigene106661_All;Unigene106700_All;Unigene106976_All;Unigene107106_All;Unigene109098_All;Unigene109110_All;Unigene109141_All;Unigene109523_All;Unigene111970_All;Unigene113419_All;Unigene11482_All;Unigene115006_All;Unigene115989_All;Unigene117003_All;Unig…	K01692+K00128+K11422+K09188+K00658+K00164+K00626+K01423+K11423+K11424
Galactose metabolism	156	ko00052	Unigene100926_All;Unigene101159_All;Unigene102422_All;Unigene103056_All;Unigene103812_All;Unigene103858_All;Unigene10445_All;Unigene107505_All;Unigene109790_All;Unigene110753_All;Unigene113914_All;Unigene11435_All;Unigene116035_All;Unigene117499_All;Unigene119464_All;Unigene1204_All;Unigene120569_All;Unigene1205_All;Unigene1206_All;Unigene1207_All;Unigene120887_All;Unigene120962_All;Unigene121605…	K01187+K00844+K01835+K01190+K12309+K01193+K00963+K01784+K00849+K00850+K01684+K07407
Mismatch repair	155	ko03430	Unigene102855_All;Unigene104564_All;Unigene106315_All;Unigene106706_All;Unigene113484_All;Unigene114811_All;Unigene117555_All;Unigene119478_All;Unigene119480_All;Unigene119481_All;Unigene119482_All;Unigene121933_All;Unigene123766_All;Unigene124358_All;Unigene124494_All;Unigene124926_All;Unigene127677_All;Unigene127696_All;Unigene130425_All;Unigene130525_All;Unigene132728_All;Unigene132908_All;Uni…	K08736+K02327+K10754+K10756+K10739+K10755+K10746+K10747+K07466+K03505+K08739+K03657+K07456+K08735+K08737+K08734+K03504+K02328+K03111+K10858+K04802
Porphyrin and chlorophyll metabolism	141	ko00860	Unigene100776_All;Unigene101754_All;Unigene103948_All;Unigene104802_All;Unigene104928_All;Unigene105039_All;Unigene105045_All;Unigene106992_All;Unigene107426_All;Unigene110408_All;Unigene111494_All;Unigene114159_All;Unigene115100_All;Unigene118571_All;Unigene121132_All;Unigene122117_All;Unigene125768_All;Unigene126469_All;Unigene127521_All;Unigene12819_All;Unigene128290_All;Unigene130540_All;Unig…	K00228+K00522+K13606+K13071+K03403+K02495+K01599+K00218+K04037+K01885+K01749+K00510+K13544+K13545+K08099+K03404+K01772+K02492+K10960+K13600+K00231+K03405+K01845+K04035+K02259+K03428+K08101+K01719+K02257+K01698+K04040
N-Glycan biosynthesis	140	ko00510	Unigene100257_All;Unigene100926_All;Unigene101386_All;Unigene103075_All;Unigene103407_All;Unigene103966_All;Unigene104095_All;Unigene106627_All;Unigene107492_All;Unigene107625_All;Unigene108889_All;Unigene110813_All;Unigene111663_All;Unigene113762_All;Unigene117172_All;Unigene117173_All;Unigene118031_All;Unigene118482_All;Unigene118483_All;Unigene119332_All;Unigene1204_All;Unigene1205_All;Unigene…	K01230+K05546+K07151+K12666+K01228+K07252+K03843+K03845+K00726+K01231+K09658+K12670+K03842+K03847+K03848+K00737+K01001+K00729+K00902+K07432+K03849+K12667+K06316+K03846+K03850+K00736+K07441+K03844+K00721+K12669+K12668+K09659
beta-Alanine metabolism	138	ko00410	Unigene101585_All;Unigene103538_All;Unigene103871_All;Unigene104504_All;Unigene105529_All;Unigene106661_All;Unigene106700_All;Unigene107106_All;Unigene109098_All;Unigene113419_All;Unigene11482_All;Unigene117003_All;Unigene117205_All;Unigene117337_All;Unigene11912_All;Unigene120366_All;Unigene124062_All;Unigene125287_All;Unigene126487_All;Unigene128509_All;Unigene130775_All;Unigene132246_All;Unige…	K01692+K00128+K01578+K01580+K00797+K01918+K01464+K00249+K00276+K13367+K13524+K01431+K05605+K00207
alpha-Linolenic acid metabolism	134	ko00592	Unigene102015_All;Unigene103501_All;Unigene10881_All;Unigene11165_All;Unigene112193_All;Unigene113591_All;Unigene121270_All;Unigene121534_All;Unigene122676_All;Unigene123860_All;Unigene127613_All;Unigene130903_All;Unigene134565_All;Unigene141641_All;Unigene142150_All;Unigene14272_All;Unigene14273_All;Unigene14274_All;Unigene14278_All;Unigene14348_All;Unigene15896_All;Unigene15908_All;Unigene16278…	K08241+K00232+K05894+K00454+K10526+K10525+K10529+K10528+K10527+K01047+K01723
Nitrogen metabolism	133	ko00910	Unigene105057_All;Unigene110593_All;Unigene111967_All;Unigene112689_All;Unigene112807_All;Unigene113297_All;Unigene114132_All;Unigene114469_All;Unigene116101_All;Unigene116302_All;Unigene117182_All;Unigene118442_All;Unigene120309_All;Unigene120324_All;Unigene120536_All;Unigene12092_All;Unigene121203_All;Unigene121471_All;Unigene12289_All;Unigene124585_All;Unigene125144_All;Unigene125178_All;Unige…	K00262+K01915+K01953+K00360+K00264+K01455+K01674+K00605+K00284+K00366+K01673+K10775+K01760+K00261+K01725+K01758
Glycine, serine and threonine metabolism	129	ko00260	Unigene100250_All;Unigene101272_All;Unigene102439_All;Unigene104239_All;Unigene104414_All;Unigene104504_All;Unigene104846_All;Unigene105696_All;Unigene108307_All;Unigene108867_All;Unigene111086_All;Unigene1141_All;Unigene1142_All;Unigene114801_All;Unigene117673_All;Unigene118701_All;Unigene119447_All;Unigene120051_All;Unigene120309_All;Unigene121471_All;Unigene124453_All;Unigene125724_All;Unigene…	K00639+K01697+K00600+K00281+K00058+K00130+K00831+K01620+K12524+K00382+K00605+K01696+K01754+K01733+K00133+K01695+K00276+K00872+K00928+K06001+K00827+K01079+K12235+K01758
Valine, leucine and isoleucine biosynthesis	125	ko00290	Unigene101990_All;Unigene102270_All;Unigene102993_All;Unigene104961_All;Unigene104962_All;Unigene108532_All;Unigene111193_All;Unigene111294_All;Unigene112095_All;Unigene112096_All;Unigene112097_All;Unigene112098_All;Unigene113259_All;Unigene114276_All;Unigene114345_All;Unigene114770_All;Unigene115305_All;Unigene116498_All;Unigene117515_All;Unigene117865_All;Unigene118429_All;Unigene119448_All;Uni…	K01870+K01869+K01703+K00162+K01649+K01704+K01652+K01702+K00826+K01687+K00052+K00053+K00161+K01754+K01873+K01653
Photosynthesis	124	ko00195	Unigene100075_All;Unigene101643_All;Unigene104197_All;Unigene105297_All;Unigene106787_All;Unigene108835_All;Unigene112435_All;Unigene114393_All;Unigene116403_All;Unigene119785_All;Unigene123964_All;Unigene123965_All;Unigene127147_All;Unigene129033_All;Unigene1300_All;Unigene1301_All;Unigene132739_All;Unigene133950_All;Unigene140717_All;Unigene15115_All;Unigene17781_All;Unigene17782_All;Unigene180…	K02111+K02636+K02637+K02689+K02706+K02692+K02690+K08906+K08901+K02704+K02714+K02112+K02639+K02703+K02699+K02717+K02109+K02707+K02716+K02705+K02634+K02641+K02693+K02694+K02113+K02701+K02110+K02723+K02696+K02638+K03542+K02115+K02712+K08905+K08902+K02635+K02709+K02698+K03541+K02695+K08903+K02721+K02724+K02697
Natural killer cell mediated cytotoxicity	121	ko04650	Unigene102449_All;Unigene104985_All;Unigene105282_All;Unigene105946_All;Unigene106335_All;Unigene10734_All;Unigene108754_All;Unigene110983_All;Unigene115811_All;Unigene117877_All;Unigene118650_All;Unigene12150_All;Unigene122333_All;Unigene122499_All;Unigene122963_All;Unigene125970_All;Unigene128261_All;Unigene130408_All;Unigene131785_All;Unigene132624_All;Unigene132970_All;Unigene134526_All;Unige…	K04371+K04392+K06268+K04368
Ether lipid metabolism	109	ko00565	Unigene100957_All;Unigene102412_All;Unigene107153_All;Unigene107760_All;Unigene108190_All;Unigene10821_All;Unigene111269_All;Unigene112618_All;Unigene112653_All;Unigene113474_All;Unigene115115_All;Unigene115712_All;Unigene115781_All;Unigene116577_All;Unigene117547_All;Unigene11927_All;Unigene121395_All;Unigene127515_All;Unigene130934_All;Unigene131639_All;Unigene134115_All;Unigene134751_All;Unige…	K01115+K00993+K01114+K13510+K01047
Phenylalanine, tyrosine and tryptophan biosynthesis	107	ko00400	Unigene101355_All;Unigene102415_All;Unigene102725_All;Unigene109706_All;Unigene110967_All;Unigene111330_All;Unigene113011_All;Unigene118141_All;Unigene121114_All;Unigene124453_All;Unigene128897_All;Unigene130687_All;Unigene13365_All;Unigene135998_All;Unigene140804_All;Unigene14352_All;Unigene14354_All;Unigene15393_All;Unigene15795_All;Unigene16010_All;Unigene16011_All;Unigene16049_All;Unigene1659…	K00500+K01658+K00813+K01657+K01817+K01696+K00815+K01609+K00766+K01850+K01695+K00817+K01736+K13832+K00891+K01626+K01735+K06001+K00800
Butanoate metabolism	107	ko00650	Unigene100206_All;Unigene101585_All;Unigene106616_All;Unigene107091_All;Unigene108062_All;Unigene109522_All;Unigene109523_All;Unigene111193_All;Unigene114276_All;Unigene116030_All;Unigene116498_All;Unigene11912_All;Unigene119448_All;Unigene121147_All;Unigene124062_All;Unigene137438_All;Unigene139316_All;Unigene14428_All;Unigene14430_All;Unigene15447_All;Unigene15448_All;Unigene15803_All;Unigene16…	K00019+K01692+K01907+K00135+K00074+K00626+K00162+K01652+K01641+K00161+K01580+K00109+K01653+K01640+K00100+K13524
Histidine metabolism	104	ko00340	Unigene102318_All;Unigene103538_All;Unigene103871_All;Unigene104504_All;Unigene105529_All;Unigene106661_All;Unigene106700_All;Unigene107106_All;Unigene107583_All;Unigene108283_All;Unigene108432_All;Unigene109098_All;Unigene113419_All;Unigene11482_All;Unigene117003_All;Unigene117337_All;Unigene120366_All;Unigene121345_All;Unigene124907_All;Unigene125287_All;Unigene130627_All;Unigene130775_All;Unig…	K01693+K00128+K00599+K01814+K00013+K11755+K00817+K01593+K00765+K01590
Fatty acid biosynthesis	100	ko00061	Unigene1008_All;Unigene1009_All;Unigene1010_All;Unigene1011_All;Unigene102944_All;Unigene104928_All;Unigene110014_All;Unigene110419_All;Unigene111923_All;Unigene112031_All;Unigene112625_All;Unigene116046_All;Unigene117733_All;Unigene120295_All;Unigene121032_All;Unigene126004_All;Unigene126752_All;Unigene126753_All;Unigene12735_All;Unigene128014_All;Unigene128319_All;Unigene130540_All;Unigene13828…	K09458+K00059+K11262+K00648+K10782+K02372+K03921+K00208+K10781+K01962+K02160+K01961+K00645
SNARE interactions in vesicular transport	98	ko04130	Unigene109435_All;Unigene111130_All;Unigene111681_All;Unigene113529_All;Unigene114112_All;Unigene115194_All;Unigene115459_All;Unigene123638_All;Unigene126202_All;Unigene127295_All;Unigene127507_All;Unigene135070_All;Unigene136847_All;Unigene139603_All;Unigene16145_All;Unigene16146_All;Unigene17220_All;Unigene17221_All;Unigene17364_All;Unigene17365_All;Unigene18159_All;Unigene18382_All;Unigene1847…	K08493+K08490+K08516+K08506+K08504+K08517+K08515+K08505+K08497+K08486+K08489+K08503+K08492+K08509+K08508+K08488+K08496+K08498+K08495
Flavone and flavonol biosynthesis	93	ko00944	Unigene1059_All;Unigene107830_All;Unigene1099_All;Unigene1100_All;Unigene112860_All;Unigene121358_All;Unigene123714_All;Unigene124672_All;Unigene124802_All;Unigene12514_All;Unigene125300_All;Unigene127716_All;Unigene127823_All;Unigene128160_All;Unigene128259_All;Unigene129632_All;Unigene129673_All;Unigene129674_All;Unigene130417_All;Unigene136342_All;Unigene137583_All;Unigene138769_All;Unigene172…	K05280+K05279+K13083+K10757+K00724
Glucosinolate biosynthesis	87	ko00966	Unigene102181_All;Unigene104251_All;Unigene111294_All;Unigene112095_All;Unigene112096_All;Unigene112097_All;Unigene112098_All;Unigene11212_All;Unigene114770_All;Unigene123308_All;Unigene123962_All;Unigene126150_All;Unigene127293_All;Unigene128461_All;Unigene13796_All;Unigene13797_All;Unigene139548_All;Unigene140203_All;Unigene15659_All;Unigene15660_All;Unigene15661_All;Unigene15662_All;Unigene167…	K11818+K01649+K11821+K00826+K11820+K12156
Ubiquinone and other terpenoid-quinone biosynthesis	87	ko00130	Unigene103433_All;Unigene103434_All;Unigene104206_All;Unigene110038_All;Unigene113058_All;Unigene116706_All;Unigene11833_All;Unigene121073_All;Unigene124714_All;Unigene12779_All;Unigene128897_All;Unigene130687_All;Unigene131207_All;Unigene141381_All;Unigene15906_All;Unigene15907_All;Unigene15908_All;Unigene15909_All;Unigene17084_All;Unigene18437_All;Unigene22505_All;Unigene2486_All;Unigene2487_Al…	K00591+K00457+K01904+K06125+K00815+K02552+K12501+K02548+K06126+K09833+K01661+K06127+K09834
Sphingolipid metabolism	86	ko00600	Unigene100250_All;Unigene101714_All;Unigene103056_All;Unigene103281_All;Unigene103812_All;Unigene103858_All;Unigene103974_All;Unigene109726_All;Unigene112597_All;Unigene113105_All;Unigene119464_All;Unigene120076_All;Unigene122871_All;Unigene123068_All;Unigene123232_All;Unigene125420_All;Unigene129333_All;Unigene129334_All;Unigene135655_All;Unigene13888_All;Unigene13891_All;Unigene17874_All;Unigen…	K00654+K04712+K01190+K12309+K01634+K12349+K04711+K04718+K07407
Regulation of autophagy	86	ko04140	Unigene101482_All;Unigene101747_All;Unigene102385_All;Unigene103052_All;Unigene103816_All;Unigene10483_All;Unigene105812_All;Unigene109002_All;Unigene109674_All;Unigene110875_All;Unigene111828_All;Unigene113648_All;Unigene121266_All;Unigene123817_All;Unigene126153_All;Unigene127249_All;Unigene128503_All;Unigene128535_All;Unigene128633_All;Unigene1286_All;Unigene1287_All;Unigene13232_All;Unigene14…	K08341+K07198+K00914+K08269+K08343+K08336+K08334+K08339+K08337+K08342+K08333
Other glycan degradation	82	ko00511	Unigene103056_All;Unigene103812_All;Unigene103858_All;Unigene107060_All;Unigene107935_All;Unigene117495_All;Unigene119464_All;Unigene121912_All;Unigene121915_All;Unigene122871_All;Unigene125420_All;Unigene129333_All;Unigene129334_All;Unigene13888_All;Unigene13891_All;Unigene141996_All;Unigene1438_All;Unigene1439_All;Unigene16243_All;Unigene16244_All;Unigene16855_All;Unigene17874_All;Unigene18108_…	K01190+K12309+K01191+K12373+K12311+K01227+K01444+K01206
Diterpenoid biosynthesis	78	ko00904	Unigene10849_All;Unigene112175_All;Unigene114890_All;Unigene119928_All;Unigene120496_All;Unigene12461_All;Unigene125893_All;Unigene126197_All;Unigene129239_All;Unigene129814_All;Unigene14081_All;Unigene14084_All;Unigene15252_All;Unigene18188_All;Unigene18189_All;Unigene19795_All;Unigene21299_All;Unigene22660_All;Unigene23004_All;Unigene2340_All;Unigene2341_All;Unigene2342_All;Unigene25022_All;Uni…	K13070+K04124+K05282+K04120+K04121+K14046+K12929+K04123+K04122+K14037
Tropane, piperidine and pyridine alkaloid biosynthesis	74	ko00960	Unigene102725_All;Unigene112625_All;Unigene113011_All;Unigene119909_All;Unigene121114_All;Unigene126084_All;Unigene126968_All;Unigene128897_All;Unigene130687_All;Unigene136351_All;Unigene141189_All;Unigene16049_All;Unigene16591_All;Unigene17820_All;Unigene17891_All;Unigene18866_All;Unigene18867_All;Unigene19508_All;Unigene20302_All;Unigene21313_All;Unigene21799_All;Unigene27030_All;Unigene27032_A…	K00813+K08081+K00815+K00817+K00276
Isoquinoline alkaloid biosynthesis	72	ko00950	Unigene102725_All;Unigene113011_All;Unigene11969_All;Unigene120614_All;Unigene121114_All;Unigene128897_All;Unigene12896_All;Unigene130687_All;Unigene140960_All;Unigene16049_All;Unigene17891_All;Unigene19508_All;Unigene20087_All;Unigene21313_All;Unigene21799_All;Unigene27177_All;Unigene27178_All;Unigene27179_All;Unigene27180_All;Unigene27181_All;Unigene27715_All;Unigene27716_All;Unigene27717_All;U…	K00813+K00422+K00815+K01592+K00276+K01593
Sulfur metabolism	71	ko00920	Unigene101272_All;Unigene115605_All;Unigene121297_All;Unigene123029_All;Unigene125243_All;Unigene127925_All;Unigene13378_All;Unigene13797_All;Unigene140413_All;Unigene140734_All;Unigene141528_All;Unigene14606_All;Unigene14608_All;Unigene15220_All;Unigene16140_All;Unigene16141_All;Unigene163_All;Unigene16468_All;Unigene16469_All;Unigene164_All;Unigene17198_All;Unigene172_All;Unigene17485_All;Unige…	K13034+K01739+K01738+K00958+K13811+K01014+K00392+K00390+K00860+K00640+K01082+K01107+K01760+K00387+K00641
Steroid biosynthesis	69	ko00100	Unigene108707_All;Unigene110702_All;Unigene113893_All;Unigene117341_All;Unigene121443_All;Unigene121992_All;Unigene123604_All;Unigene128542_All;Unigene128550_All;Unigene141798_All;Unigene1420_All;Unigene142111_All;Unigene142159_All;Unigene1421_All;Unigene16793_All;Unigene16794_All;Unigene17279_All;Unigene17280_All;Unigene18794_All;Unigene1899_All;Unigene19792_All;Unigene20306_All;Unigene2227_All;…	K01853+K01852+K00213+K00559+K00511+K07750+K07748+K05917+K00227+K09832+K00222+K08242+K01824+K00801+K08246
Pantothenate and CoA biosynthesis	67	ko00770	Unigene114276_All;Unigene114770_All;Unigene116498_All;Unigene117515_All;Unigene118429_All;Unigene120761_All;Unigene122288_All;Unigene127236_All;Unigene127293_All;Unigene1276_All;Unigene1277_All;Unigene135268_All;Unigene139548_All;Unigene15659_All;Unigene15660_All;Unigene15661_All;Unigene15662_All;Unigene16587_All;Unigene18916_All;Unigene18917_All;Unigene18918_All;Unigene2013_All;Unigene22087_All;…	K01652+K00826+K01687+K00053+K09680+K01598+K01918+K01464+K01653+K01431+K00606+K00207+K00859
Benzoxazinoid biosynthesis	65	ko00402	Unigene112233_All;Unigene120407_All;Unigene122327_All;Unigene125480_All;Unigene125580_All;Unigene128259_All;Unigene128931_All;Unigene131882_All;Unigene15611_All;Unigene15613_All;Unigene16548_All;Unigene16819_All;Unigene16820_All;Unigene23066_All;Unigene29442_All;Unigene30774_All;Unigene30776_All;Unigene31232_All;Unigene31624_All;Unigene31625_All;Unigene32829_All;Unigene3472_All;Unigene3473_All;Un…	K13228+K13227+K13225+K13223+K13229+K13230
Glycosaminoglycan degradation	63	ko00531	Unigene103812_All;Unigene103858_All;Unigene107398_All;Unigene107935_All;Unigene121912_All;Unigene121915_All;Unigene122871_All;Unigene125420_All;Unigene13888_All;Unigene13891_All;Unigene16243_All;Unigene16244_All;Unigene16855_All;Unigene18041_All;Unigene18042_All;Unigene18258_All;Unigene18259_All;Unigene2421_All;Unigene2746_All;Unigene27980_All;Unigene27981_All;Unigene27982_All;Unigene27983_All;Un…	K12309+K01205+K12373+K10532
Glycosylphosphatidylinositol(GPI)-anchor biosynthesis	60	ko00563	Unigene105358_All;Unigene108984_All;Unigene111876_All;Unigene118031_All;Unigene121171_All;Unigene123527_All;Unigene123681_All;Unigene130799_All;Unigene135266_All;Unigene13982_All;Unigene13983_All;Unigene13985_All;Unigene13986_All;Unigene14905_All;Unigene14906_All;Unigene14907_All;Unigene16354_All;Unigene16356_All;Unigene16357_All;Unigene16358_All;Unigene18134_All;Unigene18135_All;Unigene18752_All…	K05283+K05293+K08098+K09658+K05284+K03859+K05285+K05286+K03858+K03434+K05292+K07541+K03857+K05289+K07542
Nicotinate and nicotinamide metabolism	53	ko00760	Unigene100314_All;Unigene104089_All;Unigene105551_All;Unigene109514_All;Unigene110434_All;Unigene111319_All;Unigene114958_All;Unigene116200_All;Unigene132428_All;Unigene1352_All;Unigene135389_All;Unigene137817_All;Unigene14776_All;Unigene14777_All;Unigene15054_All;Unigene15055_All;Unigene19766_All;Unigene21318_All;Unigene21328_All;Unigene22298_All;Unigene2614_All;Unigene2615_All;Unigene28237_All;…	K01950+K06210+K00767+K00278+K00763+K03426+K00858+K03517+K03787+K01239
Selenoamino acid metabolism	49	ko00450	Unigene105976_All;Unigene113830_All;Unigene115605_All;Unigene123029_All;Unigene123387_All;Unigene125243_All;Unigene13311_All;Unigene140413_All;Unigene16134_All;Unigene16135_All;Unigene163_All;Unigene164_All;Unigene172_All;Unigene17485_All;Unigene17486_All;Unigene18048_All;Unigene18049_All;Unigene1950_All;Unigene1951_All;Unigene24723_All;Unigene27442_All;Unigene27445_All;Unigene29368_All;Unigene30…	K01874+K00549+K01739+K00958+K13811+K00384+K01761+K11717+K01760+K08247+K01008+K01758
Lysine biosynthesis	47	ko00300	Unigene111086_All;Unigene119114_All;Unigene119447_All;Unigene128512_All;Unigene137205_All;Unigene141432_All;Unigene141433_All;Unigene17086_All;Unigene17473_All;Unigene18381_All;Unigene19070_All;Unigene22548_All;Unigene25364_All;Unigene28836_All;Unigene30238_All;Unigene30239_All;Unigene3683_All;Unigene4254_All;Unigene44207_All;Unigene45580_All;Unigene54768_All;Unigene54769_All;Unigene54771_All;Uni…	K12524+K01586+K01714+K00133+K10206+K00215+K00145+K00930+K00928+K01778
One carbon pool by folate	43	ko00670	Unigene102439_All;Unigene103438_All;Unigene105696_All;Unigene1141_All;Unigene1142_All;Unigene120309_All;Unigene120421_All;Unigene121471_All;Unigene123925_All;Unigene125724_All;Unigene127438_All;Unigene130342_All;Unigene131782_All;Unigene135366_All;Unigene1612_All;Unigene1613_All;Unigene1614_All;Unigene1615_All;Unigene17714_All;Unigene21171_All;Unigene2894_All;Unigene29353_All;Unigene30196_All;Uni…	K00600+K00602+K00605+K01433+K00297+K13998+K00604+K00601+K01934
Non-homologous end-joining	42	ko03450	Unigene110339_All;Unigene130550_All;Unigene131764_All;Unigene1382_All;Unigene138826_All;Unigene142489_All;Unigene14295_All;Unigene15373_All;Unigene16930_All;Unigene27426_All;Unigene28491_All;Unigene28985_All;Unigene28986_All;Unigene28987_All;Unigene28988_All;Unigene2969_All;Unigene30932_All;Unigene41357_All;Unigene4495_All;Unigene4985_All;Unigene55883_All;Unigene57334_All;Unigene58167_All;Unigene…	K10884+K03512+K10865+K10866+K10885+K04799+K10777+K10886+K06642
Glycosphingolipid biosynthesis - ganglio series	41	ko00604	Unigene103812_All;Unigene103858_All;Unigene107935_All;Unigene121912_All;Unigene121915_All;Unigene122871_All;Unigene125420_All;Unigene13888_All;Unigene13891_All;Unigene16243_All;Unigene16244_All;Unigene16855_All;Unigene18258_All;Unigene18259_All;Unigene2421_All;Unigene27980_All;Unigene27981_All;Unigene27982_All;Unigene27983_All;Unigene27984_All;Unigene2996_All;Unigene2997_All;Unigene2998_All;Unige…	K12309+K12373
Riboflavin metabolism	36	ko00740	Unigene119689_All;Unigene119854_All;Unigene123676_All;Unigene12817_All;Unigene1364_All;Unigene1365_All;Unigene17392_All;Unigene27371_All;Unigene27372_All;Unigene27542_All;Unigene27543_All;Unigene27546_All;Unigene27547_All;Unigene28652_All;Unigene28653_All;Unigene29110_All;Unigene29918_All;Unigene32307_All;Unigene42469_All;Unigene42470_All;Unigene44951_All;Unigene47501_All;Unigene57543_All;Unigene…	K01078+K11752+K00793+K01497+K00861+K00794
Circadian rhythm - mammal	31	ko04710	Unigene101377_All;Unigene103321_All;Unigene107043_All;Unigene112986_All;Unigene113689_All;Unigene116650_All;Unigene117975_All;Unigene122938_All;Unigene14198_All;Unigene14199_All;Unigene14200_All;Unigene14201_All;Unigene142179_All;Unigene15203_All;Unigene21518_All;Unigene24896_All;Unigene44042_All;Unigene44043_All;Unigene44871_All;Unigene45146_All;Unigene4530_All;Unigene50641_All;Unigene5901_All;U…	K03094+K03868+K02295
Arachidonic acid metabolism	28	ko00590	Unigene100387_All;Unigene102138_All;Unigene117190_All;Unigene127035_All;Unigene127738_All;Unigene130557_All;Unigene130558_All;Unigene16181_All;Unigene16182_All;Unigene16183_All;Unigene16873_All;Unigene19002_All;Unigene32663_All;Unigene34194_All;Unigene43250_All;Unigene43602_All;Unigene45485_All;Unigene47524_All;Unigene54595_All;Unigene57566_All;Unigene57567_All;Unigene70123_All;Unigene70180_All;U…	K00681+K00432+K01047+K05309+K01254
Synthesis and degradation of ketone bodies	28	ko00072	Unigene100206_All;Unigene109523_All;Unigene116030_All;Unigene2228_All;Unigene2229_All;Unigene2230_All;Unigene2231_All;Unigene2232_All;Unigene25901_All;Unigene29302_All;Unigene29303_All;Unigene30258_All;Unigene30259_All;Unigene45577_All;Unigene4785_All;Unigene4786_All;Unigene55089_All;Unigene55090_All;Unigene55091_All;Unigene55092_All;Unigene55093_All;Unigene59702_All;Unigene69839_All;Unigene73664…	K00019+K00626+K01641+K01640
Indole alkaloid biosynthesis	27	ko00901	Unigene113205_All;Unigene138881_All;Unigene140701_All;Unigene140702_All;Unigene17574_All;Unigene17575_All;Unigene17656_All;Unigene21334_All;Unigene22718_All;Unigene2588_All;Unigene29518_All;Unigene29820_All;Unigene29821_All;Unigene3117_All;Unigene32104_All;Unigene37290_All;Unigene397_All;Unigene45364_All;Unigene4869_All;Unigene4942_All;Unigene54587_All;Unigene60448_All;Unigene60449_All;Unigene653…	K01757+K08233
Folate biosynthesis	26	ko00790	Unigene103575_All;Unigene115072_All;Unigene118350_All;Unigene127438_All;Unigene130249_All;Unigene17856_All;Unigene2502_All;Unigene2503_All;Unigene2504_All;Unigene28687_All;Unigene28688_All;Unigene30512_All;Unigene3963_All;Unigene3964_All;Unigene41758_All;Unigene48299_All;Unigene56495_All;Unigene56496_All;Unigene57830_All;Unigene61481_All;Unigene68741_All;Unigene74694_All;Unigene7774_All;Unigene87…	K01930+K01495+K13998+K13941+K13950+K01307+K01633
O-Mannosyl glycan biosynthesis	26	ko00514	Unigene104690_All;Unigene16201_All;Unigene17897_All;Unigene18646_All;Unigene24631_All;Unigene2653_All;Unigene28520_All;Unigene28521_All;Unigene29473_All;Unigene2956_All;Unigene2986_All;Unigene2987_All;Unigene30320_All;Unigene33578_All;Unigene41722_All;Unigene41723_All;Unigene42797_All;Unigene56440_All;Unigene56441_All;Unigene56442_All;Unigene57316_All;Unigene68644_All;Unigene71785_All;Unigene7277…	K09667+K03691
Photosynthesis - antenna proteins	25	ko00196	Unigene100946_All;Unigene10456_All;Unigene109702_All;Unigene117248_All;Unigene119144_All;Unigene120044_All;Unigene17668_All;Unigene27640_All;Unigene27642_All;Unigene31661_All;Unigene31662_All;Unigene34696_All;Unigene4383_All;Unigene4384_All;Unigene44128_All;Unigene44129_All;Unigene44809_All;Unigene71661_All;Unigene74662_All;Unigene8012_All;Unigene83337_All;Unigene91239_All;Unigene93120_All;Unigen…	K02284+K02092+K02093+K02095+K08909+K08908+K02286+K02290+K08915+K08910+K08917+K08913+K08916+K08907+K02094
Linoleic acid metabolism	24	ko00591	Unigene122676_All;Unigene25484_All;Unigene29531_All;Unigene29650_All;Unigene31925_All;Unigene3428_All;Unigene3713_All;Unigene37261_All;Unigene3782_All;Unigene43250_All;Unigene46404_All;Unigene57481_All;Unigene5847_All;Unigene68011_All;Unigene68012_All;Unigene68013_All;Unigene69307_All;Unigene70123_All;Unigene70425_All;Unigene70946_All;Unigene71647_All;Unigene83100_All;Unigene8355_All;Unigene85967…	K00454+K00100+K01047
Sulfur relay system	22	ko04122	Unigene127509_All;Unigene14267_All;Unigene14268_All;Unigene14269_All;Unigene14270_All;Unigene14271_All;Unigene1445_All;Unigene1446_All;Unigene1447_All;Unigene1448_All;Unigene16091_All;Unigene16092_All;Unigene36330_All;Unigene38371_All;Unigene38957_All;Unigene6105_All;Unigene6106_All;Unigene70149_All;Unigene73422_All;Unigene89180_All;Unigene96747_All;Unigene97079_All	K12161+K00566+K04487+K11996
Taurine and hypotaurine metabolism	21	ko00430	Unigene100387_All;Unigene117190_All;Unigene124062_All;Unigene16807_All;Unigene16808_All;Unigene16873_All;Unigene30232_All;Unigene30233_All;Unigene30234_All;Unigene63962_All;Unigene67461_All;Unigene67462_All;Unigene67463_All;Unigene67464_All;Unigene67465_All;Unigene67466_All;Unigene67467_All;Unigene67468_All;Unigene70124_All;Unigene70125_All;Unigene72425_All	K00681+K01580
Thiamine metabolism	21	ko00730	Unigene1261_All;Unigene1262_All;Unigene130630_All;Unigene1445_All;Unigene1446_All;Unigene1447_All;Unigene1448_All;Unigene1925_All;Unigene1926_All;Unigene25860_All;Unigene29159_All;Unigene30127_All;Unigene31488_All;Unigene31937_All;Unigene36330_All;Unigene45532_All;Unigene60772_All;Unigene62901_All;Unigene89180_All;Unigene96747_All;Unigene97079_All	K03147+K00949+K04487+K03707+K00941+K11717+K00878
Brassinosteroid biosynthesis	19	ko00905	Unigene119499_All;Unigene121717_All;Unigene127023_All;Unigene127849_All;Unigene128172_All;Unigene131815_All;Unigene135740_All;Unigene27338_All;Unigene27340_All;Unigene27341_All;Unigene33518_All;Unigene43504_All;Unigene44444_All;Unigene56087_All;Unigene56088_All;Unigene68328_All;Unigene87163_All;Unigene93630_All;Unigene9670_All	K09587+K12638+K09589+K12637+K09588+K12639+K12640+K09591+K09590
Glycosphingolipid biosynthesis - globo series	19	ko00603	Unigene107935_All;Unigene121912_All;Unigene121915_All;Unigene16243_All;Unigene16244_All;Unigene16855_All;Unigene18258_All;Unigene18259_All;Unigene20827_All;Unigene30626_All;Unigene42328_All;Unigene44838_All;Unigene68529_All;Unigene68530_All;Unigene69413_All;Unigene69414_All;Unigene71870_All;Unigene88996_All;Unigene96545_All	K12373+K01988+K07407
C5-Branched dibasic acid metabolism	19	ko00660	Unigene108532_All;Unigene113259_All;Unigene114276_All;Unigene116498_All;Unigene2013_All;Unigene22327_All;Unigene2490_All;Unigene2491_All;Unigene28475_All;Unigene31409_All;Unigene34138_All;Unigene43477_All;Unigene43478_All;Unigene5136_All;Unigene5838_All;Unigene72610_All;Unigene79691_All;Unigene89915_All;Unigene9750_All	K01703+K01704+K01652+K01653
Vitamin B6 metabolism	17	ko00750	Unigene104846_All;Unigene116828_All;Unigene128716_All;Unigene131_All;Unigene133132_All;Unigene14257_All;Unigene14259_All;Unigene26647_All;Unigene3000_All;Unigene4043_All;Unigene44124_All;Unigene45479_All;Unigene57948_All;Unigene57949_All;Unigene58407_All;Unigene71128_All;Unigene80292_All	K00831+K06215+K01733+K00868+K08681
Anthocyanin biosynthesis	14	ko00942	Unigene140670_All;Unigene17794_All;Unigene2069_All;Unigene2070_All;Unigene29749_All;Unigene39735_All;Unigene42963_All;Unigene42964_All;Unigene4719_All;Unigene4720_All;Unigene4721_All;Unigene66029_All;Unigene69748_All;Unigene7343_All	K12338+K12930
Caffeine metabolism	13	ko00232	Unigene11071_All;Unigene132745_All;Unigene33850_All;Unigene40630_All;Unigene40631_All;Unigene44048_All;Unigene46504_All;Unigene54005_All;Unigene54006_All;Unigene58835_All;Unigene61043_All;Unigene63309_All;Unigene6399_All	K00106+K00365
Biotin metabolism	12	ko00780	Unigene112348_All;Unigene12135_All;Unigene35069_All;Unigene38430_All;Unigene43108_All;Unigene43109_All;Unigene4544_All;Unigene57758_All;Unigene57759_All;Unigene58587_All;Unigene6095_All;Unigene91652_All	K00652+K01423+K01012+K00833
Lipoic acid metabolism	11	ko00785	Unigene28243_All;Unigene28244_All;Unigene3520_All;Unigene3521_All;Unigene38331_All;Unigene41136_All;Unigene41137_All;Unigene41138_All;Unigene41139_All;Unigene41140_All;Unigene44320_All	K03801+K03644
Fatty acid elongation in mitochondria	8	ko00062	Unigene110493_All;Unigene115042_All;Unigene19521_All;Unigene55799_All;Unigene55800_All;Unigene5992_All;Unigene5993_All;Unigene97050_All	K07512+K01074
Betalain biosynthesis	5	ko00965	Unigene27715_All;Unigene27716_All;Unigene27717_All;Unigene27718_All;Unigene64107_All	K01593
