# Supplementary material for: Global Transcriptome Profiling of Salicornia europaea L. Shoots under NaCl Treatment
Source: PLoS One. 2013 Jun 25;8(6):e65877. doi: 10.1371/journal.pone.0065877 (PMC3692491; doi:10.1371/journal.pone.0065877)
Supplement: Additional File S7 — GO categories of DEGs between Salt-Free and Salt-Treated Shoots of S. europaea. DEGs were divided into three major categories: molecular function, cellular component and biological process. The gene numbers and gene ID are listed in this file. (XLS) [file pone.0065877.s007.xls]

Ontology	Class	number_of_Se200S-vs-SeCKS	genes_of_Se200S-vs-SeCKS
biological_process	biological regulation	80	Unigene54904_All;Unigene68123_All;Unigene49228_All;Unigene15414_All;Unigene7892_All;Unigene80966_All;Unigene15486_All;Unigene22974_All;Unigene32896_All;Unigene34832_All;Unigene3875_All;Unigene56481_All;Unigene82799_All;Unigene15869_All;Unigene42848_All;Unigene5654_All;Unigene14581_All;Unigene27490_All;Unigene59480_All;Unigene42078_All;Unigene73397_All;Unigene123551_All;Unigene13593_All;Unigene304…
biological_process	cellular component organization or biogenesis	53	Unigene9734_All;Unigene25456_All;Unigene27490_All;Unigene52076_All;Unigene52842_All;Unigene27336_All;Unigene42848_All;Unigene92920_All;Unigene119769_All;Unigene120764_All;Unigene24605_All;Unigene24645_All;Unigene38726_All;Unigene56475_All;Unigene38879_All;Unigene125022_All;Unigene18409_All;Unigene44514_All;Unigene6575_All;Unigene124129_All;Unigene125312_All;Unigene76680_All;Unigene19939_All;Unige…
biological_process	cellular process	303	Unigene43081_All;Unigene19853_All;Unigene28530_All;Unigene84019_All;Unigene9734_All;Unigene68123_All;Unigene32538_All;Unigene73686_All;Unigene22651_All;Unigene49228_All;Unigene15414_All;Unigene128716_All;Unigene62856_All;Unigene25456_All;Unigene27490_All;Unigene52076_All;Unigene52842_All;Unigene15869_All;Unigene120366_All;Unigene28387_All;Unigene6547_All;Unigene73817_All;Unigene7892_All;Unigene80…
biological_process	death	1	Unigene1326_All
biological_process	developmental process	69	Unigene52836_All;Unigene10130_All;Unigene22974_All;Unigene32896_All;Unigene40702_All;Unigene52076_All;Unigene52842_All;Unigene56481_All;Unigene82799_All;Unigene9734_All;Unigene25456_All;Unigene27490_All;Unigene14581_All;Unigene18630_All;Unigene73257_All;Unigene5654_All;Unigene16180_All;Unigene29992_All;Unigene70568_All;Unigene68123_All;Unigene15869_All;Unigene43365_All;Unigene49228_All;Unigene638…
biological_process	establishment of localization	92	Unigene43081_All;Unigene19853_All;Unigene122693_All;Unigene125288_All;Unigene52599_All;Unigene47689_All;Unigene14632_All;Unigene54387_All;Unigene54388_All;Unigene54434_All;Unigene124502_All;Unigene124239_All;Unigene127147_All;Unigene65521_All;Unigene76680_All;Unigene9308_All;Unigene121132_All;Unigene2849_All;Unigene68417_All;Unigene13593_All;Unigene28006_All;Unigene28007_All;Unigene28008_All;Unig…
biological_process	growth	1	Unigene54121_All
biological_process	immune system process	12	Unigene15486_All;Unigene22974_All;Unigene32896_All;Unigene34832_All;Unigene3875_All;Unigene56481_All;Unigene82799_All;Unigene5654_All;Unigene73129_All;Unigene34739_All;Unigene5240_All;Unigene68123_All
biological_process	localization	97	Unigene43081_All;Unigene19853_All;Unigene122693_All;Unigene125288_All;Unigene52599_All;Unigene47689_All;Unigene14632_All;Unigene54387_All;Unigene54388_All;Unigene54434_All;Unigene124502_All;Unigene124239_All;Unigene127147_All;Unigene65521_All;Unigene76680_All;Unigene9308_All;Unigene121132_All;Unigene2849_All;Unigene68417_All;Unigene13593_All;Unigene28006_All;Unigene28007_All;Unigene28008_All;Unig…
biological_process	metabolic process	358	Unigene32538_All;Unigene73686_All;Unigene22651_All;Unigene12289_All;Unigene128716_All;Unigene62856_All;Unigene15869_All;Unigene120366_All;Unigene28387_All;Unigene6547_All;Unigene73817_All;Unigene11216_All;Unigene11409_All;Unigene11760_All;Unigene119556_All;Unigene120351_All;Unigene120671_All;Unigene120679_All;Unigene120689_All;Unigene120696_All;Unigene120818_All;Unigene122523_All;Unigene12320_All…
biological_process	multi-organism process	27	Unigene79583_All;Unigene73129_All;Unigene12841_All;Unigene14644_All;Unigene2064_All;Unigene22974_All;Unigene27490_All;Unigene2849_All;Unigene32119_All;Unigene32896_All;Unigene40555_All;Unigene45253_All;Unigene54121_All;Unigene56481_All;Unigene56777_All;Unigene60151_All;Unigene70584_All;Unigene78290_All;Unigene82799_All;Unigene30113_All;Unigene61958_All;Unigene76542_All;Unigene68123_All;Unigene132…
biological_process	multicellular organismal process	45	Unigene10130_All;Unigene22974_All;Unigene32896_All;Unigene40702_All;Unigene52076_All;Unigene52842_All;Unigene56481_All;Unigene82799_All;Unigene9734_All;Unigene14581_All;Unigene18630_All;Unigene73257_All;Unigene5654_All;Unigene16180_All;Unigene29992_All;Unigene70568_All;Unigene15869_All;Unigene43365_All;Unigene49228_All;Unigene63844_All;Unigene47610_All;Unigene73686_All;Unigene27336_All;Unigene274…
biological_process	negative regulation of biological process	4	Unigene42848_All;Unigene5654_All;Unigene14581_All;Unigene15486_All
biological_process	pigmentation	2	Unigene15869_All;Unigene2064_All
biological_process	positive regulation of biological process	8	Unigene15486_All;Unigene22974_All;Unigene32896_All;Unigene34832_All;Unigene3875_All;Unigene56481_All;Unigene82799_All;Unigene32358_All
biological_process	regulation of biological process	68	Unigene68123_All;Unigene49228_All;Unigene15414_All;Unigene7892_All;Unigene80966_All;Unigene15486_All;Unigene22974_All;Unigene32896_All;Unigene34832_All;Unigene3875_All;Unigene56481_All;Unigene82799_All;Unigene15869_All;Unigene42848_All;Unigene5654_All;Unigene14581_All;Unigene42078_All;Unigene73397_All;Unigene32358_All;Unigene18351_All;Unigene29148_All;Unigene14381_All;Unigene73129_All;Unigene1029…
biological_process	reproduction	31	Unigene12877_All;Unigene16329_All;Unigene19803_All;Unigene22273_All;Unigene22651_All;Unigene26955_All;Unigene27054_All;Unigene28530_All;Unigene34051_All;Unigene35966_All;Unigene37250_All;Unigene37348_All;Unigene40663_All;Unigene40702_All;Unigene42848_All;Unigene46752_All;Unigene5654_All;Unigene68140_All;Unigene72756_All;Unigene73257_All;Unigene7892_All;Unigene79583_All;Unigene84019_All;Unigene923…
biological_process	reproductive process	31	Unigene12877_All;Unigene16329_All;Unigene19803_All;Unigene22273_All;Unigene22651_All;Unigene26955_All;Unigene27054_All;Unigene28530_All;Unigene34051_All;Unigene35966_All;Unigene37250_All;Unigene37348_All;Unigene40663_All;Unigene40702_All;Unigene42848_All;Unigene46752_All;Unigene5654_All;Unigene68140_All;Unigene72756_All;Unigene73257_All;Unigene7892_All;Unigene79583_All;Unigene84019_All;Unigene923…
biological_process	response to stimulus	165	Unigene120324_All;Unigene124501_All;Unigene124657_All;Unigene17517_All;Unigene32119_All;Unigene42754_All;Unigene54903_All;Unigene54904_All;Unigene56777_All;Unigene6061_All;Unigene68123_All;Unigene77014_All;Unigene81463_All;Unigene28530_All;Unigene84019_All;Unigene49228_All;Unigene7892_All;Unigene80966_All;Unigene10675_All;Unigene122776_All;Unigene12841_All;Unigene16332_All;Unigene22327_All;Unigen…
biological_process	rhythmic process	1	Unigene45148_All
biological_process	signaling	21	Unigene68123_All;Unigene49228_All;Unigene7892_All;Unigene80966_All;Unigene15486_All;Unigene32358_All;Unigene29148_All;Unigene28529_All;Unigene47586_All;Unigene49040_All;Unigene85725_All;Unigene124179_All;Unigene125322_All;Unigene18754_All;Unigene28701_All;Unigene17477_All;Unigene18351_All;Unigene27654_All;Unigene33181_All;Unigene63844_All;Unigene70636_All
cellular_component	cell	673	Unigene120671_All;Unigene120705_All;Unigene122523_All;Unigene124145_All;Unigene124608_All;Unigene124994_All;Unigene125024_All;Unigene125025_All;Unigene125402_All;Unigene127216_All;Unigene22883_All;Unigene23611_All;Unigene23813_All;Unigene24119_All;Unigene24267_All;Unigene25236_All;Unigene25273_All;Unigene26244_All;Unigene26266_All;Unigene36165_All;Unigene50756_All;Unigene52436_All;Unigene59366_Al…
cellular_component	cell part	606	Unigene120671_All;Unigene120705_All;Unigene122523_All;Unigene124145_All;Unigene124608_All;Unigene124994_All;Unigene125024_All;Unigene125025_All;Unigene125402_All;Unigene127216_All;Unigene22883_All;Unigene23611_All;Unigene23813_All;Unigene24119_All;Unigene24267_All;Unigene25236_All;Unigene25273_All;Unigene26244_All;Unigene26266_All;Unigene36165_All;Unigene50756_All;Unigene52436_All;Unigene59366_Al…
cellular_component	macromolecular complex	107	Unigene120671_All;Unigene120705_All;Unigene122523_All;Unigene124145_All;Unigene124608_All;Unigene124994_All;Unigene125024_All;Unigene125025_All;Unigene125402_All;Unigene127216_All;Unigene22883_All;Unigene23611_All;Unigene23813_All;Unigene24119_All;Unigene24267_All;Unigene25236_All;Unigene25273_All;Unigene26244_All;Unigene26266_All;Unigene36165_All;Unigene50756_All;Unigene52436_All;Unigene59366_Al…
cellular_component	membrane-enclosed lumen	34	Unigene5654_All;Unigene59366_All;Unigene128020_All;Unigene28530_All;Unigene84019_All;Unigene11216_All;Unigene11760_All;Unigene120351_All;Unigene120818_All;Unigene12320_All;Unigene124637_All;Unigene12841_All;Unigene12877_All;Unigene24138_All;Unigene26955_All;Unigene34051_All;Unigene35175_All;Unigene37348_All;Unigene38669_All;Unigene38726_All;Unigene52076_All;Unigene52591_All;Unigene52842_All;Unige…
cellular_component	organelle	437	Unigene44468_All;Unigene68294_All;Unigene84042_All;Unigene52254_All;Unigene52591_All;Unigene59174_All;Unigene80489_All;Unigene86356_All;Unigene125022_All;Unigene3350_All;Unigene42848_All;Unigene6920_All;Unigene10130_All;Unigene1021_All;Unigene1029_All;Unigene10690_All;Unigene11761_All;Unigene119556_All;Unigene119769_All;Unigene119850_All;Unigene120679_All;Unigene121050_All;Unigene121063_All;Unige…
cellular_component	organelle part	114	Unigene44468_All;Unigene68294_All;Unigene84042_All;Unigene52254_All;Unigene52591_All;Unigene59174_All;Unigene80489_All;Unigene86356_All;Unigene125022_All;Unigene3350_All;Unigene42848_All;Unigene6920_All;Unigene119556_All;Unigene120696_All;Unigene120818_All;Unigene12320_All;Unigene124501_All;Unigene124637_All;Unigene125449_All;Unigene19911_All;Unigene35175_All;Unigene52842_All;Unigene64578_All;Uni…
cellular_component	virion	1	Unigene14632_All
molecular_function	antioxidant activity	3	Unigene13593_All;Unigene78765_All;Unigene9501_All
molecular_function	binding	390	Unigene12841_All;Unigene85565_All;Unigene20036_All;Unigene42848_All;Unigene69091_All;Unigene69093_All;Unigene84042_All;Unigene10130_All;Unigene1021_All;Unigene11571_All;Unigene119655_All;Unigene119769_All;Unigene120764_All;Unigene120818_All;Unigene121050_All;Unigene121063_All;Unigene12344_All;Unigene123565_All;Unigene124305_All;Unigene124501_All;Unigene124637_All;Unigene125030_All;Unigene125058_A…
molecular_function	catalytic activity	417	Unigene13365_All;Unigene86406_All;Unigene120366_All;Unigene125287_All;Unigene44912_All;Unigene83632_All;Unigene60201_All;Unigene90435_All;Unigene24935_All;Unigene22298_All;Unigene44300_All;Unigene1021_All;Unigene10889_All;Unigene13654_All;Unigene26955_All;Unigene2813_All;Unigene30113_All;Unigene54741_All;Unigene5654_All;Unigene62641_All;Unigene67905_All;Unigene68140_All;Unigene76531_All;Unigene85…
molecular_function	enzyme regulator activity	4	Unigene12921_All;Unigene59480_All;Unigene16273_All;Unigene70636_All
molecular_function	molecular transducer activity	14	Unigene54388_All;Unigene1052_All;Unigene27325_All;Unigene28531_All;Unigene28702_All;Unigene32135_All;Unigene560_All;Unigene72756_All;Unigene770_All;Unigene78910_All;Unigene85615_All;Unigene32146_All;Unigene80959_All;Unigene46751_All
molecular_function	protein binding transcription factor activity	1	Unigene27735_All
molecular_function	transporter activity	51	Unigene30245_All;Unigene40555_All;Unigene1201_All;Unigene1202_All;Unigene32119_All;Unigene41408_All;Unigene5058_All;Unigene59698_All;Unigene69403_All;Unigene124239_All;Unigene127147_All;Unigene65521_All;Unigene44920_All;Unigene22273_All;Unigene1115_All;Unigene62013_All;Unigene2064_All;Unigene21877_All;Unigene9308_All;Unigene125288_All;Unigene15839_All;Unigene16064_All;Unigene28771_All;Unigene1032…
